# Supplementary material for: Urothelial Cancer Associated 1 (UCA1) and miR-193 Are Two Non-coding RNAs Involved in Trophoblast Fusion and Placental Diseases
Source: Front Cell Dev Biol. 2021 May 13;9:633937. doi: 10.3389/fcell.2021.633937 (PMC8155540; doi:10.3389/fcell.2021.633937)
Supplement: Supplementary file 4 [file Table_1.xlsx]

## Sheet: UP FSKvC
ID	CTL Avg (log2)	FSK Avg (log2)	CTL Standard Deviation	FSK Standard Deviation	Fold Change	P-val	FDR P-val	Public Gene IDs	Gene Symbol	Colonne1	Description	Chromosome	Strand	Group	Start	Stop	DV1.sst-rma-combined-dabg.chp Signal	DV2.sst-rma-combined-dabg.chp Signal	DV4.sst-rma-combined-dabg.chp Signal	DV5.sst-rma-combined-dabg.chp Signal	DV6.sst-rma-combined-dabg.chp Signal	DV_3_bis_(Clariom_D_Human).sst-rma-combined-dabg.chp Signal
TC0100017029.hg.1	8.21	9.22	0.3	0.29	2	0.0004	0.0282	NM_002646; ENST00000367184; ENST00000367187; ENST00000415899; ENST00000424712; ENST00000429009; ENST00000462752; ENST00000479079; ENST00000496872; BC132876; BC136645; BC144342; OTTHUMT00000087965; OTTHUMT00000087966; OTTHUMT00000087967; OTTHUMT00000087968; OTTHUMT00000087969; OTTHUMT00000087970; OTTHUMT00000098776; uc010pqv.2	PIK3C2B	PIK3C2B	phosphatidylinositol-4-phosphate 3-kinase, catalytic subunit type 2 beta	chr1	-	Multiple_Complex	204422628	204494724	7.7	8.2	9.18	8.71	9.26	8.22
TC0200008209.hg.1	7.54	8.54	0.36	0.36	2	0.0006	0.0372	uc061ldy.1	RNU6-1312P	RNU6-1312P	RNA, U6 small nuclear 1312, pseudogene [Source:HGNC Symbol;Acc:HGNC:48275]	chr2	+	Small_RNA	83657735	83657842	7.87	7.57	8.5	8.24	8.95	7.15
TC0200011892.hg.1	4.99	5.99	0.24	0.09	2	0.0003	0.0246	ENST00000430429.1; OTTHUMT00000323916; uc061gyh.1	AC098828.2	AC098828.2	putative novel transcript	chr2	-	NonCoding	20063856	20106829	5.02	5.38	5.92	6.09	5.99	4.94
TC0200014078.hg.1	7.17	8.17	0.13	0.38	2	0.0017	0.0761	ENST00000364714; uc061nlb.1	Y_RNA	Y_RNA	Y RNA [Source:RFAM;Acc:RF00019]	chr2	-	NonCoding	121040610	121040710	7.18	7.17	7.52	8.21	8.14	6.95
TC0400009525.hg.1	6.76	7.75	0.08	0.29	2	0.0321	0.3528	NM_181726; ENST00000335174; ENST00000506424; ENST00000507479; ENST00000507753; ENST00000511311; ENST00000511393; BC088376; OTTHUMT00000360673; OTTHUMT00000360674; OTTHUMT00000360675; OTTHUMT00000360676; OTTHUMT00000360677; OTTHUMT00000360678	ANKRD37	ANKRD37	ankyrin repeat domain 37	chr4	+	Multiple_Complex	185396021	185400628	6.76	6.75	7.79	7.26	7.72	6.89
TC0400011602.hg.1	7.69	8.69	0.19	0.59	2	0.0125	0.229	NR_030643; ENST00000401142	MIR297	MIR297	microRNA 297	chr4	-	Precursor_microRNA	110860582	110860647	7.69	7.68	7.67	8.61	8.77	7.36
TC0400012949.hg.1	10.66	11.66	0.27	0.06	2	9.39e-05	0.0108	NM_001135146; NM_001135147; NM_001135148; NM_022154; ENST00000356736; ENST00000394833; ENST00000424970; ENST00000510255; ENST00000512337; ENST00000512657; ENST00000514000; BC012125; OTTHUMT00000253797; OTTHUMT00000253798; OTTHUMT00000363567; OTTHUMT00000363568; OTTHUMT00000363569; OTTHUMT00000363570; OTTHUMT00000363572	SLC39A8	SLC39A8	solute carrier family 39 (zinc transporter), member 8	chr4	-	Multiple_Complex	102251041	102353000	10.65	10.4	11.71	11.59	11.66	10.94
TC0500007933.hg.1	5.75	6.75	0.34	0.47	2	0.0044	0.1323	NM_001099735; NM_001099736; NM_001825; ENST00000254035; ENST00000424301; ENST00000437669; ENST00000505060; ENST00000505135; ENST00000505704; ENST00000505850; ENST00000511719; ENST00000513094; ENST00000514086; ENST00000515238; ENST00000515615; BC029140; OTTHUMT00000239212; OTTHUMT00000369600; OTTHUMT00000369601; OTTHUMT00000369602; OTTHUMT00000369603; OTTHUMT00000369604; OTTHUMT00000369605; OTTHUM…	CKMT2	CKMT2	creatine kinase, mitochondrial 2 (sarcomeric)	chr5	-	Multiple_Complex	81233285	81266398	5.8	5.69	7.19	6.78	6.26	6.32
TC0600008536.hg.1	8.87	9.87	0.5	0.43	2	0.0086	0.1907	OTTHUMT00000041226	RPS27P15	RPS27P15	ribosomal protein S27 pseudogene 15	chr6	+	Multiple_Complex	73618346	73618597	9.34	8.89	9.38	9.91	10.23	8.35
TC1700007067.hg.1	9.46	10.46	0.27	0.44	2	0.0077	0.1794	ENST00000364871; uc060bwt.1	Y_RNA	Y_RNA	Y RNA [Source:RFAM;Acc:RF00019]	chr17	+	NonCoding	17460444	17460522	9.85	9.45	9.85	10.68	10.48	9.32
TC1700007473.hg.1	5.18	6.18	0.23	0.32	2	0.0083	0.1872	ENST00000577405; uc060dpu.1	RN7SL138P	RN7SL138P	RNA, 7SL, cytoplasmic 138, pseudogene [Source:HGNC Symbol;Acc:HGNC:46154]	chr17	+	NonCoding	30959564	30959850	5.58	5.21	6.13	5.64	6.23	5.14
TC1700010252.hg.1	5.99	6.99	0.55	0.22	2	0.0231	0.3064	NM_032854; ENST00000345068; ENST00000388767; ENST00000459686; ENST00000467534; ENST00000469090; ENST00000480954; ENST00000492276; ENST00000577909; ENST00000579388; ENST00000580212; ENST00000584602; ENST00000584969; BC064514; OTTHUMT00000256081; OTTHUMT00000256082; OTTHUMT00000256083; OTTHUMT00000256084; OTTHUMT00000256085; OTTHUMT00000256086; OTTHUMT00000447829; OTTHUMT00000447830; OTTHUMT0000044…	CORO6	CORO6	coronin 6	chr17	-	Multiple_Complex	29614756	29622907	6.07	6.92	7.25	6.81	6.96	5.9
TC1800007124.hg.1	4.95	5.94	0.29	0.4	2	0.0123	0.2272	uc060oqn.1	RNU6-706P	RNU6-706P	RNA, U6 small nuclear 706, pseudogene [Source:HGNC Symbol;Acc:HGNC:47669]	chr18	+	Small_RNA	39034007	39034110	4.95	5.39	5.92	5.96	5.26	4.83
TC0300014092.hg.1	6.98	7.98	0.68	0.06	2.01	0.0048	0.1389	NR_037950	TM4SF19-TCTEX1D2	TM4SF19-TCTEX1D2	TM4SF19-TCTEX1D2 readthrough (NMD candidate)	chr3	-	Multiple_Complex	196316082	196338420	6.93	7.7	7.98	7.92	8.04	6.34
TC0400008762.hg.1	3.83	4.83	0.34	0.19	2.01	0.0044	0.1336	ENST00000509798; ENST00000509798.1; OTTHUMT00000364351	LOC729307; RP11-785F11.1	LOC729307	uncharacterized LOC729307; novel transcript	chr4	+	NonCoding	137193756	137198367	3.78	3.87	4.83	5.01	4.64	4.41
TC0700013493.hg.1	7.97	8.98	0.06	0.57	2.01	0.0001	0.0148	NM_018051; ENST00000397143; ENST00000407559; ENST00000444851; ENST00000467220; BC014491; OTTHUMT00000322668; OTTHUMT00000322669; OTTHUMT00000322670; OTTHUMT00000322671	WDR60	WDR60	WD repeat domain 60	chr7	+	Multiple_Complex	158856578	158946192	7.9	7.98	9.86	9.01	8.78	8.01
TC0900007050.hg.1	6.36	7.37	0.32	0.59	2.01	0.0137	0.2397	DNAI1.gAug10-unspliced	DNAI1	DNAI1	Transcript Identified by AceView, Entrez Gene ID(s) 27019	chr9	+	Coding	34482682	34483178	6.32	6.41	7.38	7.35	6.35	5.81
TC0X00007579.hg.1	5.31	6.32	0.34	0.18	2.01	0.0051	0.1436	NR_034005	LINC00891	LINC00891	long intergenic non-protein coding RNA 891	chrX	+	NonCoding	71697196	71706455	5.36	5.27	6.32	6.15	6.51	5.89
TC0X00010805.hg.1	5.68	6.69	0.35	0.18	2.01	0.0078	0.1798	uc065bca.1	RNU6-1130P	RNU6-1130P	RNA, U6 small nuclear 1130, pseudogene [Source:HGNC Symbol;Acc:HGNC:48093]	chrX	-	Small_RNA	130310072	130310178	5.7	6.28	6.38	6.68	6.7	5.66
TC1200007686.hg.1	15.81	16.82	0.24	0.31	2.01	0.0007	0.0429	NM_000224; NM_199187; ENST00000388835; ENST00000388837; ENST00000546656; ENST00000548015; ENST00000548496; ENST00000549078; ENST00000550600; BC000180; BC000698; BC004253; BC008636; BC020982; BC072017; OTTHUMT00000406404; OTTHUMT00000406405; OTTHUMT00000406406; OTTHUMT00000406407; OTTHUMT00000406408; OTTHUMT00000406409	KRT18	KRT18	keratin 18, type I	chr12	+	Multiple_Complex	52948871	52952906	15.67	15.79	16.41	16.85	17	16.14
TC1300008086.hg.1	6.78	7.79	0.09	0.34	2.01	0.0002	0.0209	ENST00000419448; OTTHUMT00000471072	ATP11A	ATP11A	ATPase, class VI, type 11A	chr13	+	NonCoding	112696831	112717675	6.67	6.85	7.35	8.01	7.82	6.79
TC1400009186.hg.1	16.9	17.91	0.08	0.37	2.01	0.0028	0.1036	NM_014584; ENST00000395686; ENST00000553714; ENST00000554019; ENST00000554251; ENST00000555069; ENST00000556039; ENST00000556223; ENST00000556358; ENST00000556769; ENST00000557178; ENST00000629528; BC008674; BC012941; OTTHUMT00000276892; OTTHUMT00000411689; OTTHUMT00000411690; OTTHUMT00000411691; OTTHUMT00000411692; OTTHUMT00000411693; OTTHUMT00000411694; OTTHUMT00000411695; OTTHUMT00000411696; O…	ERO1A	ERO1A	endoplasmic reticulum oxidoreductase alpha	chr14	-	Multiple_Complex	52639915	52695931	16.9	16.83	17.94	17.88	17.27	16.99
TC1700011903.hg.1	4.18	5.18	0.17	0.45	2.01	0.0011	0.0564	NM_003955; ENST00000330871; ENST00000587578; BC060858	SOCS3	SOCS3	suppressor of cytokine signaling 3	chr17	-	Coding	78356777	78360079	4.36	4.16	5.15	4.76	5.66	4.03
TC1900011714.hg.1	9.76	10.77	0.21	0.35	2.01	0.0032	0.111	NM_019104; ENST00000301159; ENST00000587108; ENST00000587751; ENST00000590706; ENST00000590890; ENST00000591076; ENST00000591163; ENST00000592871; ENST00000595455; BC009071; OTTHUMT00000459106; OTTHUMT00000459107; OTTHUMT00000459108; OTTHUMT00000459109; OTTHUMT00000459110; OTTHUMT00000459111; OTTHUMT00000459112; OTTHUMT00000459114; OTTHUMT00000461741; uc021usw.1	LIN37	LIN37	lin-37 DREAM MuvB core complex component	chr19	+	Multiple_Complex	35748361	35754519	10.01	9.74	10.17	10.78	10.76	9.6
TC0100007412.hg.1	5.2	6.21	0.54	0.46	2.02	0.0015	0.0696	NM_001289010; NM_020379; ENST00000263979; ENST00000374329; ENST00000374332; ENST00000473891; ENST00000475314; ENST00000487493; ENST00000496532; ENST00000611903; BC137017; OTTHUMT00000012828; OTTHUMT00000012829; OTTHUMT00000012830; OTTHUMT00000012831; OTTHUMT00000012832; OTTHUMT00000019291; OTTHUMT00000019292	MAN1C1	MAN1C1	mannosidase, alpha, class 1C, member 1	chr1	+	Multiple_Complex	25617468	25786207	5.26	5.63	6.69	5.78	6.18	4.57
TC0500008700.hg.1	13.65	14.67	0.21	0.51	2.02	0.0111	0.2165	NM_001252231; NM_021982; ENST00000322887; ENST00000398844; ENST00000513123; BC019341; OTTHUMT00000371563; OTTHUMT00000371564; OTTHUMT00000371565	SEC24A	SEC24A	SEC24 homolog A, COPII coat complex component	chr5	+	Multiple_Complex	134648785	134727911	13.66	13.43	14.63	14.7	13.78	13.86
TC0500013369.hg.1	10.06	11.08	0.2	0.17	2.02	0.0002	0.0163	NM_001037633; NM_022464; ENST00000265195; ENST00000394817; ENST00000440765; ENST00000503732; ENST00000504666; ENST00000505353; ENST00000505830; ENST00000505945; ENST00000507002; ENST00000508639; ENST00000509534; ENST00000513453; ENST00000515008; BC011568; OTTHUMT00000251319; OTTHUMT00000373062; OTTHUMT00000373063; OTTHUMT00000373064; OTTHUMT00000373065; OTTHUMT00000373066; OTTHUMT00000373067; OTT…	SIL1	SIL1	SIL1 nucleotide exchange factor	chr5	-	Multiple_Complex	138946720	139198398	10.03	10.09	11.25	11.07	10.91	10.41
TC0700006880.hg.1	5.38	6.39	0.34	0.51	2.02	0.0422	0.3947	uc064bxi.1	RNA5SP227	RNA5SP227	5S ribosomal pseudogene 227 [Source:HGNC Symbol;Acc:HGNC:43127]	chr7	+	Ribosomal	22298594	22298706	5.9	5.26	5.51	6.41	6.38	5.39
TC0X00007051.hg.1	5.67	6.68	0.51	0.21	2.02	0.0098	0.2033	NR_110387; ENST00000440955; ENST00000440955.1; OTTHUMT00000056297	LOC101927501; RP3-326I13.1	LOC101927501	uncharacterized LOC101927501; novel transcript	chrX	+	NonCoding	43176966	43226598	5.63	6.54	6.65	6.93	6.51	5.71
TC0X00010799.hg.1	12.33	13.34	0.08	0.18	2.02	0.0004	0.0268	NM_001127197; NM_001421; ENST00000308167; ENST00000335997; ENST00000434609; ENST00000615377; BC017194; OTTHUMT00000058243; OTTHUMT00000058244; OTTHUMT00000058245	ELF4	ELF4	E74-like factor 4 (ets domain transcription factor)	chrX	-	Multiple_Complex	130064874	130110716	12.44	12.29	13.03	13.37	13.32	12.33
TC1400010676.hg.1	6.91	7.92	0.51	0.38	2.02	0.0015	0.0696	ENST00000364630	SNORD113	SNORD113	Small nucleolar RNA SNORD113/SNORD114 family [Source:RFAM;Acc:RF00181]	chr14	+	Small_RNA	100977389	100977466	7.45	6.43	7.59	8.33	7.89	6.88
TC1500008232.hg.1	6.63	7.64	0.2	0.16	2.02	0.0001	0.0119	NM_001303233; NM_001303234; NM_001303235; NM_001303236; NM_001303237; NM_002201; NR_130134; ENST00000306072; ENST00000379224; ENST00000546338; ENST00000557824; ENST00000558236; ENST00000558942; ENST00000558992; ENST00000559876; ENST00000560573; ENST00000560741; ENST00000560746; BC007922; OTTHUMT00000309069; OTTHUMT00000415507; OTTHUMT00000415508; OTTHUMT00000415509; OTTHUMT00000415510; OTTHUMT000…	ISG20	ISG20	interferon stimulated exonuclease gene 20kDa	chr15	+	Multiple_Complex	88635637	88656483	6.28	6.65	7.37	7.64	7.65	6.61
TC1600008678.hg.1	4.5	5.52	0.35	0.32	2.02	0.0142	0.2434	NR_033984; ENST00000612023; LOC400548.aAug10; OTTHUMT00000474369; uc021tmb.1	LOC400548; RP11-442O1.4	LOC400548	uncharacterized LOC400548; Transcript Identified by AceView, Entrez Gene ID(s) 400548, RefSeq ID(s) NR_033984; novel transcript	chr16	+	Multiple_Complex	85137150	85151641	4.94	4.25	4.98	5.48	5.56	4.46
TC0100009938.hg.1	7.75	8.77	0.13	0.19	2.03	0.0003	0.0243	NM_006818; ENST00000368921; BC006471; BC008445; BC009624; BC019253; BC021703; BC022448; OTTHUMT00000085103	MLLT11	MLLT11	myeloid/lymphoid or mixed-lineage leukemia; translocated to, 11	chr1	+	Multiple_Complex	151057758	151068497	7.74	7.76	8.44	8.8	8.75	7.52
TC0100015234.hg.1	13.67	14.7	0.11	0.08	2.03	2.25e-05	0.004	NM_001201546; NM_001201547; NM_001201548; NM_001201549; NM_004696; ENST00000369779; ENST00000369781; ENST00000437429; ENST00000461647; ENST00000467986; ENST00000472422; ENST00000492412; ENST00000497687; ENST00000528649; ENST00000541986; BC021664; OTTHUMT00000031115; OTTHUMT00000031955; OTTHUMT00000031956; OTTHUMT00000031957; OTTHUMT00000031958; OTTHUMT00000031959; OTTHUMT00000031960; OTTHUMT00000…	SLC16A4	SLC16A4	solute carrier family 16, member 4	chr1	-	Multiple_Complex	110362848	110391082	13.78	13.56	14.69	14.79	14.62	13.68
TC0300010795.hg.1	8.05	9.07	0.52	0.19	2.03	0.0033	0.1114	uc062ilw.1	RNU5B-2P	RNU5B-2P	RNA, U5B small nuclear 2, pseudogene [Source:HGNC Symbol;Acc:HGNC:34182]	chr3	-	Small_RNA	40498891	40499003	8.57	8.05	8.76	9.05	9.1	7.54
TC0400009519.hg.1	9.26	10.28	0.09	0.34	2.03	0.0006	0.038	NM_031953; ENST00000264694; ENST00000504273; ENST00000504959; ENST00000506896; ENST00000512853; ENST00000513433; ENST00000618785; BC029868; OTTHUMT00000360756; OTTHUMT00000360757; OTTHUMT00000360758; OTTHUMT00000360759; OTTHUMT00000360760; OTTHUMT00000360761	SNX25	SNX25	sorting nexin 25	chr4	+	Multiple_Complex	185204237	185370185	9.21	9.38	10.31	10.49	9.83	9.25
TC0400012255.hg.1	8.63	9.65	0.05	0.52	2.03	0.0226	0.3037	uc063aqh.1	RNU6-128P	RNU6-128P	RNA, U6 small nuclear 128, pseudogene [Source:HGNC Symbol;Acc:HGNC:47091]	chr4	-	Small_RNA	158794590	158794696	8.63	8.56	8.93	9.68	9.92	8.65
TC0600010569.hg.1	10.22	11.24	0.35	0.25	2.03	3.44e-05	0.0054	NR_038295; NR_038296; ENST00000425384; ENST00000435043; ENST00000425384.2; ENST00000435043.2; OTTHUMT00000039673; OTTHUMT00000039674; uc003mve.4; uc003mvf.4	LOC100507194; RP1-40E16.9	LOC100507194	uncharacterized LOC100507194; putative novel transcript	chr6	-	NonCoding	3182744	3195767	10.23	10.21	11.21	11.07	11.55	9.62
TC1600008081.hg.1	4.29	5.31	0.2	0.45	2.03	0.0119	0.2236	ENST00000415422.1; OTTHUMT00000316376; uc059vft.1	AC009110.1	AC009110.1	putative novel transcript	chr16	+	NonCoding	62596372	62598449	4.31	4.63	4.57	5.26	5.42	4.26
TC1600010389.hg.1	3.92	4.94	0.26	0.22	2.03	0.0003	0.0226	OTTHUMT00000474048; uc059uhu.1	RP11-212I21.5	RP11-212I21.5	novel transcript	chr16	-	NonCoding	55425574	55426130	3.95	3.88	5.32	4.96	4.92	4.36
TC1900007208.hg.1	7.63	8.65	0.48	0.15	2.03	0.0002	0.0183	NM_001300910; NM_033025; ENST00000342784; ENST00000597977; ENST00000600252; ENST00000600440; ENST00000602203; BC029926; OTTHUMT00000465666; OTTHUMT00000465667; OTTHUMT00000465668; OTTHUMT00000465669; OTTHUMT00000465670	SYDE1	SYDE1	synapse defective 1, Rho GTPase, homolog 1 (C. elegans)	chr19	+	Multiple_Complex	15107364	15114988	7.68	7.94	8.52	8.63	8.81	7.01
TC1900008600.hg.1	14.36	15.38	0.09	0.14	2.03	0.0001	0.0141	NM_001506; ENST00000270590; BC067453; BC067454; BC095544; OTTHUMT00000465016	GPR32	GPR32	G protein-coupled receptor 32	chr19	+	Coding	50770464	50771732	14.37	14.43	15.36	15.27	15.54	14.25
TC2100007547.hg.1	10.58	11.6	0.45	0.49	2.03	0.0051	0.1434	NR_038377; ENST00000623554; ENST00000623919; ENST00000623933; OTTHUMT00000479725; OTTHUMT00000479726; OTTHUMT00000479731; uc061zad.1; uc061zae.1; uc061zaf.1	MGC39584; RP11-555K2.3	MGC39584	uncharacterized LOC441058; novel transcript; uncharacterized LOC441058 [Source:EntrezGene;Acc:441058]	chr21	-	NonCoding	9781849	9821061	10.83	10.61	11.97	11	11.66	9.96
TC0100017375.hg.1	6.46	7.49	0.13	0.35	2.04	0.0014	0.0664	NR_002994; NR_031705; ENST00000410438; ENST00000626086	SNORA36B; MIR664A	SNORA36B	small nucleolar RNA, H/ACA box 36B; microRNA 664a	chr1	-	Multiple_Complex	220200538	220200676	6.48	6.24	6.99	7.66	7.5	6.44
TC0300007064.hg.1	7.28	8.31	0.4	0.4	2.04	0.0135	0.2378	ENST00000363709; uc062iev.1	Y_RNA	Y_RNA	Y RNA [Source:RFAM;Acc:RF00019]	chr3	+	NonCoding	38014568	38014669	7.96	7.33	7.8	8.35	8.58	7.23
TC0500007352.hg.1	6.06	7.09	0.16	0.24	2.04	0.0002	0.0205	uc063dmo.1	RNA5SP182	RNA5SP182	5S ribosomal pseudogene 182 [Source:HGNC Symbol;Acc:HGNC:43082]	chr5	+	Ribosomal	51886688	51886769	5.99	6.06	7.12	6.8	7.28	6.3
TC0500009648.hg.1	7.79	8.82	0.15	0.13	2.04	7.39e-05	0.0091	NM_015111; ENST00000274605; BC053323	N4BP3	N4BP3	NEDD4 binding protein 3	chr5	+	Coding	178113443	178126106	7.79	7.53	8.82	8.63	8.88	7.79
TC0600010707.hg.1	12.19	13.22	0.26	0.17	2.04	2.86e-05	0.0048	NM_001278710; NM_001278711; NM_016588; ENST00000244766; ENST00000495850; ENST00000616243; ENST00000622188; BC002683; BC042019; OTTHUMT00000039753; OTTHUMT00000039754	NRN1	NRN1	neuritin 1	chr6	-	Multiple_Complex	5997999	6007605	12.21	12.17	13.23	13.38	13.03	11.73
TC0600013727.hg.1	17.57	18.6	0.03	0.08	2.04	1.3e-05	0.0026	NM_001111077; NM_003379; ENST00000337147; ENST00000367075; ENST00000392177; ENST00000476189; BC013903; BC068458; OTTHUMT00000042878; OTTHUMT00000042879; OTTHUMT00000042880	EZR	EZR	ezrin	chr6	-	Multiple_Complex	158765741	158819424	17.59	17.54	18.6	18.73	18.59	17.57
TC0800009157.hg.1	5.52	6.55	0.51	0.37	2.04	8.34e-05	0.0099	NM_001160354; NM_001160355; NM_017527; ENST00000292430; ENST00000518841; ENST00000519387; ENST00000519390; ENST00000522591; BC117142; BC117144; OTTHUMT00000379893; OTTHUMT00000379894; OTTHUMT00000379956; OTTHUMT00000379957; OTTHUMT00000379958	LY6K	LY6K	lymphocyte antigen 6 complex, locus K	chr8	+	Multiple_Complex	142700111	142705127	5.54	4.65	6.51	6.24	6.97	5.51
TC0900007082.hg.1	6.2	7.23	0.23	0.1	2.04	0.005	0.1422	NM_001135999; NM_014806; NR_052015; ENST00000361226; ENST00000455600; ENST00000468041; BC132766; BC132770; BC146654; BC150262; OTTHUMT00000052309; OTTHUMT00000052310; uc003zwx.4	RUSC2	RUSC2	RUN and SH3 domain containing 2	chr9	+	Multiple_Complex	35489952	35561898	6.61	6.22	7.08	7.28	7.24	6.18
TC0X00007029.hg.1	7.82	8.85	0.2	0.4	2.04	0.0133	0.2359	NR_106988	MIR7641-2	MIR7641-2	microRNA 7641-2	chrX	+	Multiple_Complex	41292798	41292916	8.16	7.79	8.9	8.38	9.17	7.85
TC0X00009930.hg.1	11.82	12.85	0.38	0.16	2.04	0.0015	0.0707	uc064zrb.1	RNU6-1225P	RNU6-1225P	RNA, U6 small nuclear 1225, pseudogene [Source:HGNC Symbol;Acc:HGNC:48188]	chrX	-	Small_RNA	68102068	68102132	12.12	11.87	12.66	12.87	12.98	11.38
TC1200007153.hg.1	12.4	13.43	0.13	0.16	2.04	0.0002	0.017	NM_001198915; NM_001198916; NM_003622; NM_177444; ENST00000228425; ENST00000318304; ENST00000534917; ENST00000535047; ENST00000535575; ENST00000537261; ENST00000537927; ENST00000538433; ENST00000539326; ENST00000540114; ENST00000540256; ENST00000540503; ENST00000541633; ENST00000542187; ENST00000542629; ENST00000545334; ENST00000545381; ENST00000619325; BC050281; OTTHUMT00000402871; OTTHUMT000004…	PPFIBP1	PPFIBP1	PTPRF interacting protein, binding protein 1 (liprin beta 1)	chr12	+	Multiple_Complex	27523431	27695564	12.42	12.18	13.68	13.39	13.45	12.38
TC1600010924.hg.1	6.49	7.52	0.12	0.37	2.04	0.001	0.0522	ENST00000562317	KRT8P22	KRT8P22	keratin 8 pseudogene 22 [Source:HGNC Symbol;Acc:HGNC:33374]	chr16	-	Pseudogene	78048483	78049897	6.49	6.7	7.12	7.86	7.55	6.49
TC1700010739.hg.1	8.63	9.66	0.14	0.58	2.04	0.0227	0.3038	NR_106838; ENST00000615089	MIR6780A	MIR6780A	microRNA 6780a	chr17	-	Precursor_microRNA	42708084	42708151	8.64	8.48	8.65	9.69	9.63	8.76
TC1900007173.hg.1	8.64	9.66	0.13	0.25	2.04	0.0006	0.0401	NM_001025160; NM_001784; NM_078481; ENST00000242786; ENST00000357355; ENST00000358600; ENST00000586517; ENST00000586849; ENST00000587319; ENST00000587535; ENST00000587606; ENST00000587728; ENST00000590567; ENST00000591080; ENST00000591565; ENST00000591737; ENST00000592261; ENST00000592341; ENST00000593028; BC026690	ADGRE5	ADGRE5	adhesion G protein-coupled receptor E5	chr19	+	Multiple_Complex	14380501	14408725	8.49	8.65	9.68	9.89	9.4	8.74
TC0600013137.hg.1	7.39	8.42	0.21	0.52	2.05	0.0274	0.3313	ENST00000365330; uc063rgv.1	Y_RNA	Y_RNA	Y RNA [Source:RFAM;Acc:RF00019]	chr6	-	NonCoding	128761717	128761808	7.73	7.4	7.53	8.46	8.38	7.32
TC0600013326.hg.1	13.36	14.4	0.03	0.28	2.05	0.0004	0.0273	NM_022121; ENST00000421351; BC010163; OTTHUMT00000042423	PERP	PERP	PERP, TP53 apoptosis effector	chr6	-	Coding	138088505	138107523	13.34	13.41	14.37	14.74	14.19	13.36
TC0700007074.hg.1	7.48	8.51	0.65	0.8	2.05	0.0431	0.3979	NR_030319; uc022abd.1	MIR550A1	MIR550A1	microRNA 550a-1	chr7	+	Precursor_microRNA	30289794	30289890	7.41	7.07	9.32	8.5	7.73	8.33
TC0700007560.hg.1	8.91	9.95	0.32	0.24	2.05	0.0008	0.0473	uc064drq.1	RNU1-14P	RNU1-14P	RNA, U1 small nuclear 14, pseudogene [Source:HGNC Symbol;Acc:HGNC:10139]	chr7	+	Multiple_Complex	53366058	53366211	9.24	8.9	9.6	10.07	9.96	8.6
TC0700012448.hg.1	4.49	5.53	0.34	0.39	2.05	0.0048	0.1389	NM_139175; ENST00000340112; BC022038; OTTHUMT00000347413	RNF133	RNF133	ring finger protein 133	chr7	-	Coding	122697712	122699156	4.53	4.06	5.59	4.86	5.48	4.72
TC0X00009163.hg.1	6.29	7.32	0.35	0.6	2.05	0.0049	0.1404	ENST00000362540; uc064yek.1	Y_RNA	Y_RNA	Y RNA [Source:RFAM;Acc:RF00019]	chrX	-	NonCoding	16912215	16912317	6.24	6.37	6.29	7.32	7.32	5.71
TC1800007335.hg.1	6.27	7.3	0.33	0.3	2.05	0.002	0.0839	NR_040074; NR_040075; ENST00000435144; ENST00000578152; ENST00000580841; ENST00000582689; ENST00000583609; ENST00000583982; ENST00000435144.1; ENST00000578152.1; ENST00000580841.1; ENST00000582689.1; ENST00000583609.1; ENST00000583982.1; OTTHUMT00000447677; OTTHUMT00000447678; OTTHUMT00000447679; OTTHUMT00000447680; OTTHUMT00000447681; OTTHUMT00000448258; uc010xdq.1; uc021ukf.4; uc060pft.1; uc060…	LOC100287225; RP11-267C16.1	LOC100287225	uncharacterized LOC100287225; novel transcript	chr18	+	NonCoding	51346249	51562569	6.69	6.04	6.79	7.33	7.28	6.23
TC1900011964.hg.1	4.98	6.02	0.17	0.36	2.05	6.2e-05	0.0081	NM_001206650; NM_001290042; NM_002783; ENST00000406070; ENST00000446844; ENST00000471557; ENST00000599226; ENST00000599620; ENST00000623675; OTTHUMT00000321431; OTTHUMT00000321432; OTTHUMT00000464374; OTTHUMT00000464375; OTTHUMT00000464563; OTTHUMT00000479023	PSG7	PSG7	pregnancy specific beta-1-glycoprotein 7 (gene/pseudogene)	chr19	-	Multiple_Complex	42924132	42937178	4.98	4.73	6.02	6.02	6.65	5.05
TC2000007342.hg.1	6.53	7.57	0.36	0.45	2.05	0.0014	0.0671	OTTHUMT00000473947; uc061wzi.1	RP4-616B8.5	RP4-616B8.5	novel transcript	chr20	+	NonCoding	38955910	38956547	6.54	6.53	7.81	7.6	6.95	5.9
TC0100015814.hg.1	8.33	9.37	0.44	0.32	2.06	0.0007	0.043	ENST00000364264; uc057kzi.1	Y_RNA	Y_RNA	Y RNA [Source:RFAM;Acc:RF00019]	chr1	-	NonCoding	151841736	151841837	8.69	8.38	9	9.62	9.41	7.82
TC0300013598.hg.1	6.12	7.17	0.13	0.31	2.06	0.0001	0.0151	NM_001135057; NM_130830; ENST00000347624; ENST00000428839; BC101064; BC101065; OTTHUMT00000342858; OTTHUMT00000342859; uc003ftu.3	LRRC15	LRRC15	leucine rich repeat containing 15	chr3	-	Coding	194355247	194369743	6.25	6.13	7.21	7.12	7.7	5.99
TC0400011695.hg.1	12.84	13.89	0.13	0.08	2.06	2.82e-05	0.0048	NM_014822; ENST00000280551; ENST00000419654; ENST00000502526; ENST00000502830; ENST00000503683; ENST00000505134; ENST00000505280; ENST00000506622; ENST00000509818; ENST00000511033; ENST00000511481; ENST00000511715; ENST00000514418; ENST00000514561; BC035761; OTTHUMT00000256514; OTTHUMT00000256515; OTTHUMT00000364023; OTTHUMT00000364024; OTTHUMT00000364025; OTTHUMT00000364026; OTTHUMT00000364027; …	SEC24D	SEC24D	SEC24 homolog D, COPII coat complex component	chr4	-	Multiple_Complex	118722823	118838683	12.86	12.94	13.95	13.9	13.79	12.68
TC0500006770.hg.1	6.98	8.03	0.37	0.23	2.06	0.0016	0.0736	uc063cjn.1	RNU6-429P	RNU6-429P	RNA, U6 small nuclear 429, pseudogene [Source:HGNC Symbol;Acc:HGNC:47392]	chr5	+	Small_RNA	11027200	11027307	7.38	6.96	8	8.05	8.42	6.64
TC0700009400.hg.1	6.26	7.31	0.39	0.23	2.06	0.0031	0.1085	NM_018980; ENST00000247883; BC069509; BC095522; BC101586; BC101588; OTTHUMT00000349283	TAS2R5	TAS2R5	taste receptor, type 2, member 5	chr7	+	Coding	141790217	141791367	6.85	6.1	6.92	7.33	7.29	6.27
TC0700009430.hg.1	3.69	4.73	0.26	0.52	2.06	0.0353	0.3675	OTTHUMT00000351213	TRBV12-1	TRBV12-1	T cell receptor beta variable 12-1 (pseudogene)	chr7	+	Pseudogene	142415224	142415666	4.13	3.67	3.83	4.68	4.78	3.71
TC0700010857.hg.1	8.54	9.58	0.37	0.29	2.06	0.0026	0.0974	NM_000168; ENST00000395925; ENST00000428534; ENST00000437480; ENST00000448703; ENST00000464291; ENST00000479210; BC113616; BC117168; OTTHUMT00000250806; OTTHUMT00000338488; OTTHUMT00000338489; OTTHUMT00000338490; OTTHUMT00000338491; OTTHUMT00000338492	GLI3	GLI3	GLI family zinc finger 3	chr7	-	Multiple_Complex	41960950	42237870	8.49	8.59	9.86	9.29	9.59	9.18
TC0700010945.hg.1	5.39	6.43	0.19	0.5	2.06	0.0191	0.2812	NM_001146334; ENST00000460409; ENST00000490531; OTTHUMT00000353652; OTTHUMT00000353653	NACAD	NACAD	NAC alpha domain containing	chr7	-	Multiple_Complex	45080437	45088914	5.71	5.4	5.57	6.39	6.48	5.37
TC1300006471.hg.1	9.09	10.13	0.07	0.62	2.06	0.0027	0.0999	ENST00000457292	SLC25A15P2	SLC25A15P2	solute carrier family 25 (mitochondrial carrier; ornithine transporter) member 15 pseudogene 2 [Source:HGNC Symbol;Acc:HGNC:39843]	chr13	+	Multiple_Complex	19411231	19416188	9.08	9.09	10.1	9.53	10.78	8.96
TC1300006930.hg.1	11.79	12.83	0.18	1.19	2.06	0.0448	0.4044	NM_001145079; NM_020751; NR_026745; ENST00000356576; ENST00000416691; ENST00000422759; ENST00000455146; ENST00000460701; ENST00000465775; ENST00000536488; ENST00000537156; ENST00000542266; ENST00000543790; ENST00000543804; ENST00000630730; BC051723; OTTHUMT00000044621; OTTHUMT00000044622; OTTHUMT00000044623; OTTHUMT00000044624; OTTHUMT00000044625; OTTHUMT00000399895; OTTHUMT00000399896; OTTHUMT00…	COG6	COG6	component of oligomeric golgi complex 6	chr13	+	Multiple_Complex	39655627	39791665	11.98	11.78	13.84	12.96	11.48	11.62
TC1400008604.hg.1	8.33	9.37	0.18	0.37	2.06	0.001	0.0545	ENST00000557256	RANBP20P	RANBP20P	RAN binding protein 20 pseudogene [Source:HGNC Symbol;Acc:HGNC:19734]	chr14	-	Multiple_Complex	20720742	20723127	8.36	8.02	8.74	9.35	9.39	8.31
TC0200015052.hg.1	5.53	6.58	0.09	0.31	2.07	0.001	0.0543	ENST00000432925.1; ENST00000457756.1; gofeybu.bAug10; OTTHUMT00000333893; OTTHUMT00000333894; uc061pzn.1; uc061pzo.1	AC073636.1; gofeybu	AC073636.1	Transcript Identified by AceView; novel transcript	chr2	-	NonCoding	176844866	176849428	5.54	5.52	6.05	6.54	6.63	5.38
TC0400007771.hg.1	4.64	5.69	0.29	0.48	2.07	0.0062	0.1593	NM_000200; ENST00000381057; ENST00000526767; ENST00000528003; ENST00000529625; ENST00000530128; ENST00000533547; BC009791; BC095438; OTTHUMT00000362584; OTTHUMT00000387375; OTTHUMT00000387376; OTTHUMT00000387377; OTTHUMT00000387378; OTTHUMT00000387379; uc003hew.2	HTN3	HTN3	histatin 3	chr4	+	Multiple_Complex	70028413	70036538	5.13	4.62	5.12	6.06	5.75	4.66
TC0600009320.hg.1	12.54	13.59	0.33	0.62	2.07	0.0052	0.1439	uc063rat.1	RNU1-18P	RNU1-18P	RNA, U1 small nuclear 18, pseudogene [Source:HGNC Symbol;Acc:HGNC:41944]	chr6	+	Small_RNA	122211648	122211811	12.54	12.54	12.62	13.56	13.8	11.96
TC1000008585.hg.1	8.62	9.67	0.27	0.37	2.07	4.27e-05	0.0063	NM_031484; ENST00000285605; ENST00000421644; ENST00000434038; ENST00000451097; OTTHUMT00000049737; OTTHUMT00000049739; OTTHUMT00000049740; OTTHUMT00000049741	MARVELD1	MARVELD1	MARVEL domain containing 1	chr10	+	Multiple_Complex	97713173	97718424	8.84	8.3	9.72	9.61	10.3	8.65
TC1000012423.hg.1	15.1	16.15	0.22	0.08	2.07	0.0001	0.0114	NM_001242339; NM_002627; ENST00000381072; ENST00000381075; ENST00000381125; ENST00000407806; ENST00000413079; ENST00000415005; ENST00000421751; ENST00000433193; ENST00000460445; ENST00000468050; ENST00000495715; ENST00000607886; BC002536; BC029138; OTTHUMT00000046452; OTTHUMT00000046453; OTTHUMT00000046454; OTTHUMT00000046455; OTTHUMT00000046456; OTTHUMT00000046457; OTTHUMT00000046458; OTTHUMT000…	PFKP	PFKP	phosphofructokinase, platelet	chr10	+	Multiple_Complex	3066333	3137712	15.22	15.11	16.16	16.23	16.06	14.79
TC1200010392.hg.1	7.52	8.57	0.18	0.73	2.07	0.0187	0.2787	ENST00000517207; uc058mqv.1	Y_RNA	Y_RNA	Y RNA [Source:RFAM;Acc:RF00019]	chr12	-	NonCoding	38274448	38274549	7.5	7.55	7.3	8.6	8.55	7.22
TC1400009705.hg.1	15.94	16.98	0.12	0.16	2.07	0.0002	0.0157	NM_001207012; NM_001293643; NM_002632; ENST00000238607; ENST00000405431; ENST00000553716; ENST00000555234; ENST00000555253; ENST00000555567; ENST00000556939; ENST00000557748; BC001422; BC007255; BC007789; OTTHUMT00000413744; OTTHUMT00000413745; OTTHUMT00000413746; OTTHUMT00000413747; OTTHUMT00000413748; OTTHUMT00000413749; OTTHUMT00000414063; OTTHUMT00000414064	PGF	PGF	placental growth factor	chr14	-	Multiple_Complex	74941830	74955784	15.94	15.99	16.84	17.15	16.98	15.76
TC1600007985.hg.1	6.31	7.37	0.28	0.59	2.07	0.0059	0.1556	NM_000078; NM_001286085; ENST00000200676; ENST00000379780; ENST00000566128; ENST00000569082; BC025739; OTTHUMT00000257059; OTTHUMT00000432303; OTTHUMT00000432304; OTTHUMT00000432305; uc002ekj.2	CETP	CETP	cholesteryl ester transfer protein, plasma	chr16	+	Multiple_Complex	56961850	56983845	6.31	6.32	7.3	6.35	7.43	5.84
TC1700010912.hg.1	8.19	9.24	0.51	0.33	2.07	0.0183	0.2762	ENST00000458981; uc060gkl.1	Y_RNA	Y_RNA	Y RNA [Source:RFAM;Acc:RF00019]	chr17	-	NonCoding	46215070	46215171	9.04	8.08	8.97	9.63	9.2	8.26
TC1900007049.hg.1	11.15	12.2	0.04	0.43	2.07	0.0027	0.1001	NM_152357; ENST00000304060; ENST00000414255; ENST00000427505; ENST00000457526; ENST00000587795; ENST00000588954; BC035760; OTTHUMT00000344508; OTTHUMT00000344509; OTTHUMT00000344510; OTTHUMT00000344511; OTTHUMT00000460435; OTTHUMT00000460436	ZNF440	ZNF440	zinc finger protein 440	chr19	+	Multiple_Complex	11814284	11835201	11.11	11.19	12.27	12.13	11.46	11.14
TC2100006442.hg.1	6.35	7.4	0.15	0.18	2.07	9.38e-05	0.0108	NM_173354; BC038504	SIK1	SIK1	salt-inducible kinase 1	chr21	+	Multiple_Complex	6111134	6123742	6.5	6.36	7.1	7.41	7.39	6.19
TC0100014864.hg.1	4.1	5.16	0.27	0.61	2.08	0.0154	0.2538	NR_033981; ENST00000415584; ENST00000443562; ENST00000526694; ENST00000528692; ENST00000415584.2; ENST00000443562.1; ENST00000526694.1; ENST00000528692.1; FLJ27354.bAug10; FLJ27354.fAug10; OTTHUMT00000028010; OTTHUMT00000028432; OTTHUMT00000387139; OTTHUMT00000387140; uc001dnk.2; uc057ier.1; uc057ies.1; uc057ieu.1	FLJ27354; RP5-1007M22.2	FLJ27354	uncharacterized LOC400761; uncharacterized LOC400761 [Source:EntrezGene;Acc:400761]; Transcript Identified by AceView, Entrez Gene ID(s) 400761, RefSeq ID(s) NR_033981; Transcript Identified by AceView, Entrez Gene ID(s) 400761; novel transcript	chr1	-	Multiple_Complex	89583241	89632994	4.08	4.4	5.17	4.11	5.15	3.86
TC0200007929.hg.1	11.93	12.99	0.25	0.46	2.08	0.001	0.054	NM_178439; ENST00000282570; ENST00000468386; ENST00000471404; ENST00000495047; BC007420; OTTHUMT00000251841; OTTHUMT00000327366; OTTHUMT00000327367; OTTHUMT00000327368	GMCL1	GMCL1	germ cell-less, spermatogenesis associated 1	chr2	+	Multiple_Complex	69829642	69881396	11.94	11.68	13.41	13.02	12.5	12.17
TC0200010027.hg.1	6.04	7.09	0.53	0.36	2.08	0.0288	0.3388	uc061pwo.1	RNU6-1290P	RNU6-1290P	RNA, U6 small nuclear 1290, pseudogene [Source:HGNC Symbol;Acc:HGNC:48253]	chr2	+	Small_RNA	175029769	175029877	6.08	6.51	7.15	6.48	7.04	5.46
TC0200011356.hg.1	5.25	6.31	0.11	0.46	2.08	0.0004	0.0283	NM_002081; ENST00000264039; ENST00000420138; ENST00000425056; ENST00000426280; ENST00000427506; ENST00000455111; ENST00000466624; ENST00000469694; ENST00000495100; BC051279; OTTHUMT00000257179; OTTHUMT00000325970; OTTHUMT00000325971; OTTHUMT00000325972; OTTHUMT00000325975; OTTHUMT00000325976; OTTHUMT00000325977; OTTHUMT00000326005; OTTHUMT00000326006	GPC1	GPC1	glypican 1	chr2	+	Multiple_Complex	240435671	240468078	5.18	5.39	6.35	5.81	6.72	5.24
TC0300013085.hg.1	4.59	5.65	0.35	0.17	2.08	0.0007	0.044	ENST00000469825	KRT18P43	KRT18P43	keratin 18 pseudogene 43 [Source:HGNC Symbol;Acc:HGNC:33413]	chr3	-	Pseudogene	169902980	169904260	5.17	4.64	5.59	5.66	5.92	4.52
TC0400012244.hg.1	3.81	4.87	0.1	0.35	2.08	0.0005	0.0351	ENST00000624394; OTTHUMT00000365218; uc063aoq.1	RP11-597D13.2	RP11-597D13.2	TEC	chr4	-	Unassigned	158111361	158111931	3.9	3.82	4.63	5.32	4.83	3.71
TC0800012474.hg.1	9.53	10.59	0.11	0.21	2.08	0.0001	0.0122	NM_001164623; NM_012154; ENST00000517293; ENST00000518019; ENST00000519347; ENST00000519980; ENST00000520412; ENST00000520628; ENST00000521325; ENST00000523609; ENST00000524328; OTTHUMT00000377915; OTTHUMT00000377916; OTTHUMT00000377924; OTTHUMT00000377925; OTTHUMT00000377926; OTTHUMT00000377927; OTTHUMT00000377928; OTTHUMT00000377929; OTTHUMT00000377930	AGO2	AGO2	argonaute RISC catalytic component 2	chr8	-	Multiple_Complex	140531165	140635547	9.52	9.44	10.62	10.76	10.34	9.67
TC0100014602.hg.1	5.07	6.13	0.36	0.17	2.09	5.22e-05	0.0072	uc057hpd.1	RNA5SP50	RNA5SP50	5S ribosomal pseudogene 50 [Source:HGNC Symbol;Acc:HGNC:42827]	chr1	-	Ribosomal	73749517	73749623	5.08	5.05	6.32	5.98	6.11	4.44
TC0100015629.hg.1	6.74	7.8	0.12	0.33	2.09	6.76e-05	0.0085	NM_001144829; NM_001144830; NM_001461; ENST00000254090; ENST00000369272; ENST00000441068; ENST00000478432; ENST00000527849; ENST00000533174; ENST00000533848; ENST00000578284; ENST00000619062; BC035687; OTTHUMT00000040373; OTTHUMT00000040374; OTTHUMT00000040375; OTTHUMT00000040376; OTTHUMT00000387964; OTTHUMT00000387965; OTTHUMT00000387966; OTTHUMT00000387967	FMO5	FMO5	flavin containing monooxygenase 5	chr1	-	Multiple_Complex	147175351	147243050	6.75	6.59	8.31	7.81	7.67	6.82
TC0200011890.hg.1	6.36	7.42	0.51	0.62	2.09	0.0234	0.3078	hsa_circ_0000981	LAPTM4A	LAPTM4A	Memczak2013 ALT_ACCEPTOR, ALT_DONOR, coding, INTERNAL, intronic best transcript NM_014713	chr2	-	NonCoding	20041049	20041144	6.41	6.79	7.63	6.46	7.39	5.78
TC0500008621.hg.1	6.36	7.42	0.31	0.42	2.09	0.0319	0.3523	ENST00000517258	snoZ6	snoZ6	Z6 small nucleolar RNA [Source:RFAM;Acc:RF00285]	chr5	+	Small_RNA	132080066	132080133	6.88	6.3	7.54	7.38	6.74	6.4
TC0600012380.hg.1	10.83	11.89	0.34	0.28	2.09	0.0008	0.0454	ENST00000405405	GAPDHP63	GAPDHP63	glyceraldehyde 3 phosphate dehydrogenase pseudogene 63 [Source:HGNC Symbol;Acc:HGNC:4157]	chr6	-	Pseudogene	79953005	79954011	10.85	11.02	11.42	11.93	11.86	10.37
TC1100008354.hg.1	6.2	7.26	0.38	0.22	2.09	0.003	0.106	NR_126364; ENST00000450804	LINC01537	LINC01537	long intergenic non-protein coding RNA 1537	chr11	+	NonCoding	72570656	72573229	6.6	5.83	7.26	6.94	7.35	6.18
TC0200014809.hg.1	12.91	13.98	0.09	0.56	2.1	0.0259	0.3236	NM_004482; ENST00000392701; ENST00000409882; ENST00000412248; ENST00000414977; ENST00000422973; ENST00000431484; ENST00000437849; ENST00000447156; ENST00000463254; BC113565; BC113567; OTTHUMT00000255205; OTTHUMT00000333595; OTTHUMT00000333596; OTTHUMT00000333597; OTTHUMT00000333598; OTTHUMT00000333599; OTTHUMT00000333600; OTTHUMT00000333601; OTTHUMT00000333603	GALNT3	GALNT3	polypeptide N-acetylgalactosaminyltransferase 3	chr2	-	Multiple_Complex	165747591	165794682	12.81	12.99	14.04	13.93	13.03	12.92
TC0300009973.hg.1	7.84	8.91	0.24	0.53	2.1	0.0045	0.1349	ENST00000608379.1; uc062rru.1	RP11-141C7.4	RP11-141C7.4	RP11-141C7.4 (from geneSymbol)	chr3	+	NonCoding	195639990	195650750	8	7.53	8.96	9.37	8.33	7.86
TC0500013285.hg.1	6.78	7.85	0.2	0.28	2.1	0.0003	0.0248	NR_003713; hsa_circ_0071732; hsa_circ_0071733	LOC728613; TCONS_l2_00023635	LOC728613	programmed cell death 6 pseudogene; Salzman2013 ANNOTATED, INTERNAL, ncRNA, OVERLAPTX, OVEXON best transcript TCONS_l2_00023635; Salzman2013 ANNOTATED, INTERNAL, ncRNA, OVEXON best transcript TCONS_l2_00023635	chr5	-	Multiple_Complex	1596575	1634005	6.93	6.8	7.45	7.99	7.86	6.54
TC0700012906.hg.1	10.71	11.78	0.27	0.19	2.1	4.95e-05	0.007	NM_001003702; ENST00000378115; BC136868; BC136878; OTTHUMT00000349997	ARHGEF35	ARHGEF35	Rho guanine nucleotide exchange factor 35	chr7	-	Coding	144186083	144195698	10.99	10.44	11.76	11.63	12	10.7
TC0X00007524.hg.1	11.13	12.2	0.22	0.57	2.1	0.0262	0.325	uc033ehg.2	RNA5SP506	RNA5SP506	5S ribosomal pseudogene 506 [Source:HGNC Symbol;Acc:HGNC:43406]	chrX	+	Ribosomal	69672479	69672597	11.5	11.11	12.58	11.47	12.26	11.14
TC1000008891.hg.1	8.29	9.36	0.3	0.42	2.1	0.0003	0.0236	NM_004419; ENST00000369583; ENST00000468749; BC062545; OTTHUMT00000050333; OTTHUMT00000050335	DUSP5	DUSP5	dual specificity phosphatase 5	chr10	+	Multiple_Complex	110497838	110511544	8.26	7.78	8.86	9.41	9.68	8.32
TC1400007716.hg.1	9.75	10.82	0.21	0.59	2.1	0.0464	0.4106	NR_106988_16; uc032bgi.2	MIR7641-2; RNA5SP387	MIR7641-2	Homo sapiens microRNA 7641-2 (MIR7641-2), microRNA.; 5S ribosomal pseudogene 387 [Source:HGNC Symbol;Acc:HGNC:43287]	chr14	+	Multiple_Complex	75604173	75604278	9.91	9.5	10.86	9.8	10.78	9.77
TC1500010042.hg.1	6.82	7.89	0.26	0.4	2.1	0.0002	0.0169	NM_000499; ENST00000379727; ENST00000395048; ENST00000395049; ENST00000562201; ENST00000564596; ENST00000566503; ENST00000567032; ENST00000569630; ENST00000612821; ENST00000617691; BC023019; OTTHUMT00000286396; OTTHUMT00000421249; OTTHUMT00000421250; OTTHUMT00000421251; OTTHUMT00000421252; OTTHUMT00000421253; OTTHUMT00000421257; uc002ayp.4	CYP1A1	CYP1A1	cytochrome P450, family 1, subfamily A, polypeptide 1	chr15	-	Multiple_Complex	74719542	74725610	6.53	7.05	7.87	7.49	8.3	6.84
TC0500009470.hg.1	14.57	15.65	0.19	0.18	2.11	0.0002	0.018	NM_001031711; ENST00000326654; ENST00000393784; ENST00000518247; ENST00000519567; ENST00000519796; ENST00000519860; ENST00000520326; ENST00000520399; ENST00000520642; ENST00000521392; ENST00000523215; ENST00000523291; ENST00000523366; ENST00000523650; BC012766; BC014490; OTTHUMT00000252937; OTTHUMT00000252938; OTTHUMT00000329253; OTTHUMT00000329255; OTTHUMT00000329256; OTTHUMT00000329257; OTTHUMT…	ERGIC1	ERGIC1	endoplasmic reticulum-golgi intermediate compartment 1	chr5	+	Multiple_Complex	172834220	172952685	14.59	14.89	15.63	15.49	15.85	14.54
TC0500012818.hg.1	12.12	13.2	0.25	0.02	2.11	0.0002	0.0178	NM_005990; ENST00000176763; ENST00000517360; ENST00000517381; ENST00000517524; ENST00000517527; ENST00000517775; ENST00000518267; ENST00000519269; ENST00000519441; ENST00000519710; ENST00000520476; ENST00000521322; ENST00000522879; ENST00000522936; ENST00000523603; ENST00000523615; BC070077; OTTHUMT00000372374; OTTHUMT00000372377; OTTHUMT00000372378; OTTHUMT00000372379; OTTHUMT00000372409; OTTHUM…	STK10	STK10	serine/threonine kinase 10	chr5	-	Multiple_Complex	172042070	172188386	12.12	12.22	13.23	13.2	13.2	11.74
TC0600011182.hg.1	5.4	6.48	0.21	0.14	2.11	0.0011	0.0577	uc063miw.1	RNU2-62P	RNU2-62P	RNA, U2 small nuclear 62, pseudogene [Source:HGNC Symbol;Acc:HGNC:48555]	chr6	-	Small_RNA	27109790	27109980	5.67	5.27	6.66	6.38	6.46	5.38
TC0700012968.hg.1	14.99	16.07	0.31	0.09	2.11	4.02e-05	0.006	NM_004911; ENST00000286091; ENST00000413966; ENST00000466592; BC000425; BC001928; BC006344; BC011754; OTTHUMT00000317077; OTTHUMT00000317078; OTTHUMT00000317079	PDIA4	PDIA4	protein disulfide isomerase family A, member 4	chr7	-	Multiple_Complex	149003062	149028690	15.01	14.98	16.07	16.02	16.19	14.46
TC0700013117.hg.1	7.41	8.48	0.46	0.25	2.11	0.0123	0.2272	uc064jmy.1	RNA5SP250	RNA5SP250	5S ribosomal pseudogene 250 [Source:HGNC Symbol;Acc:HGNC:43150]	chr7	-	Ribosomal	152592973	152593091	8.19	7.47	8.23	8.49	8.73	7.33
TC0800007226.hg.1	10.39	11.46	0.39	0.65	2.11	0.0464	0.4106	uc064lut.1	RNA5SP263	RNA5SP263	5S ribosomal pseudogene 263 [Source:HGNC Symbol;Acc:HGNC:43163]	chr8	+	Ribosomal	32256496	32256623	11.07	10.42	10.8	11.47	12.11	10.36
TC0X00009737.hg.1	11.34	12.42	0.22	0.5	2.11	0.0001	0.0121	NM_001242489; NM_001242490; NM_001242491; NM_001242492; NM_001242493; NM_001242494; NM_001242495; NM_001242496; NM_001242497; NM_014138; BC067819; OTTHUMT00000056705; OTTHUMT00000056709; OTTHUMT00000056710; OTTHUMT00000056711; OTTHUMT00000056712; OTTHUMT00000056713; OTTHUMT00000056714; OTTHUMT00000056715; OTTHUMT00000056716; OTTHUMT00000361050; OTTHUMT00000361052; OTTHUMT00000361053; OTTHUMT00000…	FAM156A	FAM156A	family with sequence similarity 156, member A	chrX	-	Multiple_Complex	52926402	52995472	11.35	11.33	13.29	12.41	12.42	11.72
TC1300008702.hg.1	12.39	13.47	0.19	0.42	2.11	0.0016	0.0734	NM_001145353; NM_172373; ENST00000239882; ENST00000405737; ENST00000442101; ENST00000498824; ENST00000625359; BC030507; OTTHUMT00000044652; OTTHUMT00000044653; OTTHUMT00000044654; OTTHUMT00000481774	ELF1	ELF1	E74-like factor 1 (ets domain transcription factor)	chr13	-	Multiple_Complex	40931919	41061440	12.37	12.41	13.78	13.52	12.95	12.71
TC1400008452.hg.1	7.93	9.01	0.3	0.23	2.11	0.0001	0.0126	NM_152328; NM_199165; ENST00000330877; ENST00000332972; ENST00000553540; ENST00000553580; ENST00000554281; ENST00000554657; ENST00000555486; ENST00000555674; ENST00000555884; ENST00000556623; ENST00000557271; ENST00000557582; BC047904; OTTHUMT00000410529; OTTHUMT00000410530; OTTHUMT00000410531; OTTHUMT00000410532; OTTHUMT00000410533; OTTHUMT00000410534; OTTHUMT00000410535; OTTHUMT00000410536; OTT…	ADSSL1	ADSSL1	adenylosuccinate synthase like 1	chr14	+	Multiple_Complex	104724186	104747325	8.22	7.94	9.03	9.19	8.74	7.61
TC1600010740.hg.1	12.03	13.1	0.29	0.17	2.11	0.0007	0.0441	NR_003610; ENST00000525331; ENST00000526478; ENST00000529089; ENST00000530079; ENST00000531894; ENST00000561788; BC144350; OTTHUMT00000395267; OTTHUMT00000395268; OTTHUMT00000395269; OTTHUMT00000395270; OTTHUMT00000395271; OTTHUMT00000395272	PDXDC2P	PDXDC2P	pyridoxal-dependent decarboxylase domain containing 2, pseudogene	chr16	-	Multiple_Complex	69976297	70065948	12.4	12	13.21	13.12	12.89	11.84
TC1700010254.hg.1	8.94	10.02	0.26	0.24	2.11	0.0005	0.0346	NM_001282129; NM_001282130; NM_001282131; NM_033389; ENST00000269033; ENST00000324677; ENST00000394848; ENST00000540801; ENST00000577483; ENST00000577991; ENST00000578411; ENST00000579040; ENST00000579954; ENST00000582084; ENST00000590153; ENST00000592397; OTTHUMT00000256116; OTTHUMT00000256117; OTTHUMT00000447855; OTTHUMT00000447856; OTTHUMT00000447857; OTTHUMT00000447858; OTTHUMT00000447859; OT…	SSH2	SSH2	slingshot protein phosphatase 2	chr17	-	Multiple_Complex	29625938	29930276	9.38	8.98	10.21	10.04	9.74	8.9
TC1900009044.hg.1	7.72	8.8	0.32	0.28	2.11	0.0004	0.0274	uc061dry.1	RNA5SP473	RNA5SP473	5S ribosomal pseudogene 473 [Source:HGNC Symbol;Acc:HGNC:43373]	chr19	+	Ribosomal	58363438	58363562	8	7.36	8.8	8.51	9.08	7.75
TC1900011743.hg.1	8.57	9.65	0.67	0.27	2.11	8.54e-05	0.0101	NM_001042595; NM_001098821; NM_001098822; NM_001098823; NM_001098824; NM_001098825; ENST00000342187; ENST00000356385; ENST00000392002; ENST00000413014; ENST00000436170; ENST00000447302; ENST00000535712; ENST00000537354; ENST00000539627; ENST00000542945; ENST00000544232; ENST00000546050; ENST00000546362; ENST00000604123; BC063705; OTTHUMT00000398300; OTTHUMT00000398301; OTTHUMT00000398302; OTTHUMT…	TMEM91	TMEM91	transmembrane protein 91	chr19	+	Multiple_Complex	41350911	41384083	8.57	8.58	10.12	9.65	9.65	7.41
TC2100007564.hg.1	4.62	5.7	0.14	0.38	2.11	0.0021	0.087	ENST00000614260	SLC25A15P4	SLC25A15P4	solute carrier family 25 (mitochondrial carrier; ornithine transporter) member 15 pseudogene 4 [Source:HGNC Symbol;Acc:HGNC:39845]	chr21	-	Multiple_Complex	10612333	10613379	4.75	4.63	5.69	5.12	5.84	4.48
TC2200008907.hg.1	6.87	7.94	0.18	0.27	2.11	0.0003	0.0227	NM_173050; ENST00000290460; ENST00000360835; ENST00000449304; ENST00000461595; ENST00000480833; ENST00000615096; OTTHUMT00000319582; OTTHUMT00000319584; OTTHUMT00000319586; OTTHUMT00000319587; OTTHUMT00000319590	SCUBE1	SCUBE1	signal peptide, CUB domain, EGF-like 1	chr22	-	Multiple_Complex	43197283	43343388	6.88	6.85	8.04	7.53	7.93	6.55
TC0100011268.hg.1	5.69	6.77	0.14	0.38	2.12	0.0054	0.1475	NR_003019; ENST00000408716; uc001gzy.1	SNORA77	SNORA77	small nucleolar RNA, H/ACA box 77	chr1	+	Small_RNA	203729581	203729705	5.92	5.65	6.81	6.11	6.73	5.7
TC0200009680.hg.1	12.56	13.65	0.33	0.32	2.12	0.0027	0.1011	NM_052905; ENST00000288670; ENST00000475377; ENST00000492942; ENST00000497192; BC167159; OTTHUMT00000333582; OTTHUMT00000333583; OTTHUMT00000333587; OTTHUMT00000333588; uc002tye.3	FMNL2	FMNL2	formin like 2	chr2	+	Multiple_Complex	152335237	152649834	12.58	12.22	13.62	13.74	13.14	12.89
TC0600013942.hg.1	4.19	5.27	0.06	0.43	2.12	0.0032	0.1106	NR_026773; ENST00000366822; ENST00000495520	LINC01558	LINC01558	long intergenic non-protein coding RNA 1558	chr6	-	NonCoding	167784537	167798219	4.17	4.29	5.29	4.53	5.26	4.2
TC1100013196.hg.1	7.96	9.05	0.28	0.21	2.12	0.0003	0.0257	NM_001078650; NM_001078651; NM_025124; NR_073409; NR_073410; NR_073411; NR_073412; NR_073413; ENST00000393877; ENST00000452789; ENST00000501408; ENST00000535175; ENST00000535585; ENST00000535813; ENST00000536020; ENST00000536773; ENST00000537601; ENST00000538561; ENST00000540133; ENST00000541059; ENST00000541598; ENST00000543661; ENST00000544903; ENST00000545682; BC013883; BC125134; OTTHUMT000003…	TMEM134	TMEM134	transmembrane protein 134	chr11	-	Multiple_Complex	67464348	67469277	8.45	7.95	9.03	9.28	8.86	7.98
TC1300007046.hg.1	7.68	8.76	0.09	0.44	2.12	0.0045	0.1351	ENST00000581392; uc058wtp.1	RN7SL49P	RN7SL49P	RNA, 7SL, cytoplasmic 49, pseudogene [Source:HGNC Symbol;Acc:HGNC:46065]	chr13	+	NonCoding	45002150	45002447	7.78	7.6	8.02	8.85	8.7	7.67
TC1700007016.hg.1	6.72	7.8	0.29	0.25	2.12	6.24e-05	0.0081	NM_016113; ENST00000338560; ENST00000455666; ENST00000475513; ENST00000493434; ENST00000577277; ENST00000577865; ENST00000580788; ENST00000581560; ENST00000583241; BC018926; BC051305; OTTHUMT00000130464; OTTHUMT00000130467; OTTHUMT00000130468; OTTHUMT00000444956; OTTHUMT00000444957; OTTHUMT00000444958; OTTHUMT00000444959; OTTHUMT00000444960; OTTHUMT00000444961; uc002gpy.3	TRPV2	TRPV2	transient receptor potential cation channel, subfamily V, member 2	chr17	+	Multiple_Complex	16415542	16437003	7.01	6.44	7.78	7.59	8.09	6.71
TC2000007572.hg.1	12.45	13.53	0.08	0.26	2.12	0.0002	0.0173	NM_001174087; NM_001174088; NM_006534; NM_181659; ENST00000371997; ENST00000371998; ENST00000372004; ENST00000490248; ENST00000497292; BC092516; BC119001; BC122547; OTTHUMT00000080403; OTTHUMT00000080404; OTTHUMT00000080405; OTTHUMT00000080406; OTTHUMT00000080407	NCOA3	NCOA3	nuclear receptor coactivator 3	chr20	+	Multiple_Complex	47501857	47656877	12.35	12.46	13.72	13.56	13.2	12.51
TC0100009196.hg.1	3.93	5.02	0.15	0.28	2.13	0.0014	0.0677	uc057ipx.1	RNU6-750P	RNU6-750P	RNA, U6 small nuclear 750, pseudogene [Source:HGNC Symbol;Acc:HGNC:47713]	chr1	+	Small_RNA	99978939	99979045	3.85	4.14	5.08	4.99	4.56	3.92
TC0200015521.hg.1	5.3	6.39	0.31	0.52	2.13	0.014	0.2419	LOC645978.aAug10-unspliced	LOC645978	LOC645978	Transcript Identified by AceView, Entrez Gene ID(s) 645978	chr2	-	Unassigned	206408233	206408562	5.28	5.01	6.83	6.45	5.8	5.63
TC0300007838.hg.1	13.7	14.79	0.18	0.23	2.13	0.0002	0.0174	ENST00000492727	FTH1P23	FTH1P23	ferritin, heavy polypeptide 1 pseudogene 23 [Source:HGNC Symbol;Acc:HGNC:37641]	chr3	+	Pseudogene	72929044	72929593	13.68	13.54	14.56	14.78	15.02	13.9
TC0500006672.hg.1	8.3	9.4	0.34	0.19	2.13	0.0128	0.231	uc063cfe.1	RNU1-76P	RNU1-76P	RNA, U1 small nuclear 76, pseudogene [Source:HGNC Symbol;Acc:HGNC:48418]	chr5	+	Small_RNA	7980146	7980304	8.81	8.3	9.18	9.42	9.56	8.16
TC0600012088.hg.1	6.79	7.88	0.22	1.04	2.13	0.0091	0.1956	ENST00000429053.1; ENST00000453790.1; OTTHUMT00000040966; OTTHUMT00000040967; tojee.bAug10; uc063pcn.1; uc063pco.1	RP13-476E20.1; RP11-79N23.1; tojee	RP13-476E20.1	novel transcript; Transcript Identified by AceView	chr6	-	Multiple_Complex	53732779	53794274	6.65	6.77	9.03	7.78	6.96	7.08
TC0800008455.hg.1	7.16	8.25	0.08	0.12	2.13	6.13e-05	0.008	ENST00000517910.1; ENST00000522715.1; OTTHUMT00000379969; OTTHUMT00000380078; uc064pgl.1	KB-1732A1.1	KB-1732A1.1	novel transcript	chr8	+	NonCoding	102805517	102810703	7.22	7.17	8.26	8.08	8.31	7.06
TC1000007275.hg.1	12.4	13.5	0.19	0.19	2.13	4.28e-05	0.0063	NM_001282852; NM_001282853; NM_001282854; NM_145012; NM_181698; ENST00000265375; ENST00000339497; ENST00000374704; ENST00000374706; ENST00000465416; ENST00000470025; ENST00000490012; ENST00000492478; ENST00000493157; ENST00000497692; BC094815; BC104773; BC104801; BC143450; BC143455; OTTHUMT00000047567; OTTHUMT00000047568; OTTHUMT00000047569; OTTHUMT00000047570; OTTHUMT00000047571; OTTHUMT00000047…	CCNY	CCNY	cyclin Y	chr10	+	Multiple_Complex	35246981	35572670	12.42	12.38	13.28	13.52	13.66	12.08
TC1000011152.hg.1	3.37	4.46	0.12	0.38	2.13	0.0028	0.1018	NR_015429; NR_024429; NR_024431	ZMIZ1-AS1	ZMIZ1-AS1	ZMIZ1 antisense RNA 1	chr10	-	NonCoding	78943326	79069060	3.38	3.58	4.43	4.5	3.82	3.36
TC1300008253.hg.1	7.61	8.7	0.41	0.26	2.13	0.0005	0.0364	NM_015974; ENST00000298248; ENST00000382812; ENST00000480748; BC071810; OTTHUMT00000044071; OTTHUMT00000044072; OTTHUMT00000044073	CRYL1	CRYL1	crystallin lambda 1	chr13	-	Multiple_Complex	20403667	20525873	7.94	7.66	8.73	8.91	8.41	7.13
TC1700007034.hg.1	6.17	7.26	0.51	0.51	2.13	0.0142	0.2442	OTTHUMT00000131100	COTL1P1	COTL1P1	coactosin-like F-actin binding protein 1 pseudogene 1	chr17	+	Pseudogene	16853935	16854309	7.05	6.12	6.78	7.23	7.79	6.21
TC0100009570.hg.1	9.41	10.51	0.68	1.45	2.14	0.041	0.3908	ENST00000623435; OTTHUMT00000467348; uc057jtr.1	RP4-675C20.4	RP4-675C20.4	TEC	chr1	+	NonCoding	117493515	117495006	9.4	8.74	12.19	10.34	9.32	10.09
TC0100016052.hg.1	6.02	7.12	0.31	0.09	2.14	0.0015	0.0703	NM_001159397; NM_001159398; NM_052938; ENST00000358292; ENST00000368175; ENST00000368176; ENST00000463001; ENST00000480310; ENST00000489998; ENST00000491942; ENST00000495126; BC033690; OTTHUMT00000051401; OTTHUMT00000051402; OTTHUMT00000051403; OTTHUMT00000051405; OTTHUMT00000051406; OTTHUMT00000051407; OTTHUMT00000058228; OTTHUMT00000058229	FCRL1	FCRL1	Fc receptor-like 1	chr1	-	Multiple_Complex	157794403	157820150	6.07	5.97	7.12	7.03	7.22	6.55
TC0500007623.hg.1	6.76	7.86	0.29	0.17	2.14	0.0005	0.0336	NM_001164664; NM_001290226; NM_001290227; NM_001290228; NM_001297651; NM_015183; NM_198828; ENST00000261569; ENST00000403625; ENST00000403666; ENST00000405643; ENST00000406039; ENST00000406374; ENST00000407621; ENST00000411628; ENST00000432426; ENST00000432817; ENST00000434115; ENST00000436277; ENST00000443808; ENST00000447738; ENST00000450827; ENST00000451144; ENST00000452953; ENST00000470421; E…	MAST4	MAST4	microtubule associated serine/threonine kinase family member 4	chr5	+	Multiple_Complex	66596348	67169595	7.07	6.5	7.85	7.87	7.56	6.75
TC0500007867.hg.1	4.86	5.95	0.29	0.71	2.14	0.0153	0.2527	ENST00000383987; uc063euy.1	Y_RNA	Y_RNA	Y RNA [Source:RFAM;Acc:RF00019]	chr5	+	NonCoding	78317036	78317137	5.36	4.87	5.87	6.81	5.43	4.84
TC0700008870.hg.1	9.19	10.29	0.16	0.25	2.14	0.001	0.053	NM_001206747; NM_001206748; NM_001233; NM_198212; ENST00000222693; ENST00000343213; ENST00000393480; ENST00000460222; ENST00000462876; ENST00000465451; ENST00000467035; ENST00000472470; ENST00000477018; ENST00000478226; ENST00000484871; ENST00000485561; ENST00000490906; ENST00000495841; ENST00000498493; BC005256; OTTHUMT00000059735; OTTHUMT00000141426; OTTHUMT00000257941; OTTHUMT00000268467; OTTH…	CAV2	CAV2	caveolin 2	chr7	+	Multiple_Complex	116287380	116508541	9.04	9.19	10.02	10.53	10.31	9.35
TC0800007335.hg.1	7.05	8.15	0.04	0.32	2.14	0.0013	0.0656	NM_001199659; NM_001199660; NM_001286787; NM_001286819; NM_001286821; NM_144652; ENST00000297720; ENST00000379957; ENST00000518121; ENST00000518883; ENST00000519476; ENST00000523268; ENST00000523983; ENST00000524874; ENST00000526075; ENST00000526356; ENST00000527175; ENST00000527334; ENST00000527710; ENST00000528827; ENST00000530448; BC029541; OTTHUMT00000381632; OTTHUMT00000381633; OTTHUMT000003…	LETM2	LETM2	leucine zipper-EF-hand containing transmembrane protein 2	chr8	+	Multiple_Complex	38386207	38409527	7.05	7.05	7.76	8.18	8.38	7.12
TC1200012248.hg.1	6.91	8.01	0.11	0.44	2.14	0.0003	0.0226	NM_006018; ENST00000528880; BC047891; uc001ucy.4	HCAR3	HCAR3	hydroxycarboxylic acid receptor 3	chr12	-	Coding	122714756	122716892	6.92	7.01	7.95	7.69	8.55	6.8
TC2000007537.hg.1	11.49	12.59	0.34	0.19	2.14	5.96e-05	0.0079	NM_030777; ENST00000359271; ENST00000486000; ENST00000611837; BC101657; BC113423; OTTHUMT00000079578; OTTHUMT00000193678; OTTHUMT00000474043	SLC2A10	SLC2A10	solute carrier family 2 (facilitated glucose transporter), member 10	chr20	+	Multiple_Complex	46709487	46736347	11.48	11.5	12.75	12.61	12.38	10.9
TC0200013750.hg.1	12.98	14.09	0.17	0.19	2.15	6.36e-05	0.0082	NM_001039492; NM_001450; NM_201555; NM_201557; ENST00000322142; ENST00000344213; ENST00000358129; ENST00000393352; ENST00000393353; ENST00000408995; ENST00000409177; ENST00000409807; ENST00000447958; ENST00000452732; ENST00000530340; ENST00000607522; BC012742; BC014397; BC093049; OTTHUMT00000329654; OTTHUMT00000329655; OTTHUMT00000329656; OTTHUMT00000329657; OTTHUMT00000329658; OTTHUMT00000329659…	FHL2	FHL2	four and a half LIM domains 2	chr2	-	Multiple_Complex	105357712	105438773	13	13.13	14.11	13.86	14.25	12.79
TC1100012962.hg.1	5.63	6.73	0.28	0.3	2.15	9.59e-05	0.0109	NM_000480; NM_001025389; NM_001025390; NM_001172430; NM_001172431; ENST00000396553; ENST00000396554; ENST00000444303; ENST00000524866; ENST00000528723; ENST00000529507; ENST00000529744; ENST00000529834; ENST00000529835; ENST00000530864; ENST00000531227; ENST00000533116; ENST00000534047; BC126118; OTTHUMT00000385783; OTTHUMT00000385784; OTTHUMT00000385785; OTTHUMT00000385787; OTTHUMT00000385788; O…	AMPD3	AMPD3	adenosine monophosphate deaminase 3	chr11	+	Multiple_Complex	10450321	10507579	5.66	5.15	6.76	6.41	7	5.59
TC1400007695.hg.1	12.17	13.27	0.02	0.26	2.15	7.54e-05	0.0093	NM_014239; ENST00000266126; ENST00000553401; ENST00000553539; ENST00000554748; ENST00000555522; ENST00000556028; ENST00000556668; BC000494; BC003165; BC011750; OTTHUMT00000414993; OTTHUMT00000414994; OTTHUMT00000414995; OTTHUMT00000414996; OTTHUMT00000414997; OTTHUMT00000414998; OTTHUMT00000414999	EIF2B2	EIF2B2	eukaryotic translation initiation factor 2B, subunit 2 beta, 39kDa	chr14	+	Multiple_Complex	75002909	75012366	12.19	12.16	13.24	13.08	13.58	12.15
TC1400010678.hg.1	4.21	5.32	0.26	0.55	2.15	0.0066	0.1646	uc059fhk.1	SNORD113	SNORD113	Small nucleolar RNA SNORD113/SNORD114 family [Source:RFAM;Acc:RF00181]	chr14	+	Small_RNA	100979992	100980066	4.18	4.51	4.41	5.25	5.44	4
TC1500009358.hg.1	13.32	14.42	0.54	0.49	2.15	0.009	0.195	NM_001193489; NM_014701; ENST00000261847; ENST00000380927; ENST00000557923; ENST00000557940; ENST00000558461; ENST00000559122; ENST00000559198; ENST00000559424; ENST00000559471; ENST00000561203; ENST00000561428; BC033001; OTTHUMT00000417276; OTTHUMT00000417277; OTTHUMT00000417278; OTTHUMT00000417279; OTTHUMT00000417280; OTTHUMT00000417281; OTTHUMT00000417282; OTTHUMT00000417283; OTTHUMT0000041728…	SECISBP2L	SECISBP2L	SECIS binding protein 2-like	chr15	-	Multiple_Complex	48988476	49046563	13.25	12.94	14.9	14.43	13.93	14
TC1900011115.hg.1	6.04	7.15	0.08	0.26	2.15	8.86e-05	0.0104	NR_073552; ENST00000600007; ENST00000600007.1; OTTHUMT00000466247; uc031rlr.2	LOC101059948; CTB-60B18.10	LOC101059948	uncharacterized LOC101059948; novel transcript	chr19	-	NonCoding	49018247	49019484	6.05	6.03	6.83	7.18	7.35	5.9
TC2000008852.hg.1	7.97	9.07	0.15	0.27	2.15	0.0003	0.0229	NM_001256798; NM_080616; ENST00000201961; ENST00000326071; ENST00000359676; ENST00000375677; ENST00000375678; ENST00000419612; ENST00000470428; ENST00000475781; ENST00000485364; ENST00000616976; ENST00000621426; BC065370; OTTHUMT00000078628; OTTHUMT00000078629; OTTHUMT00000078630; OTTHUMT00000078631; OTTHUMT00000078632; OTTHUMT00000078633; OTTHUMT00000078634; OTTHUMT00000078635; OTTHUMT00000078636	NOL4L	NOL4L	nucleolar protein 4-like	chr20	-	Multiple_Complex	32443059	32585074	7.92	7.98	9.04	8.84	9.38	8.2
TC2200009351.hg.1	12.47	13.58	0.25	0.22	2.15	1.27e-05	0.0026	NM_001894; NM_152221; OTTHUMT00000321462; uc003avk.3	CSNK1E	CSNK1E	casein kinase 1, epsilon	chr22	-	Coding	38290691	38318084	12.5	12.63	13.5	13.91	13.58	12.15
TC0100010111.hg.1	14.81	15.92	0.35	0.28	2.16	3.42e-05	0.0054	NM_004428; NM_182685; ENST00000368406; ENST00000368407; ENST00000469878; ENST00000474413; ENST00000497282; BC032698; BC095432; OTTHUMT00000085428; OTTHUMT00000085485; OTTHUMT00000085486; OTTHUMT00000085487; OTTHUMT00000085488	EFNA1	EFNA1	ephrin-A1	chr1	+	Multiple_Complex	155127460	155134910	14.8	14.82	15.75	15.9	16.29	14.2
TC0200013741.hg.1	4.66	5.78	0.21	0.5	2.16	0.0004	0.0283	NR_110227; ENST00000432211; ENST00000449177; ENST00000432211.1; ENST00000449177.1; OTTHUMT00000329369; OTTHUMT00000329370; uc032nwx.2; uc061mos.1	UTAT33; AC104655.2	UTAT33	uncharacterized LOC101927492; putative novel transcript	chr2	-	NonCoding	105097052	105104148	4.36	4.67	6.34	5.72	5.36	4.76
TC0300006925.hg.1	10.06	11.17	0.07	0.55	2.16	0.0036	0.1179	NM_001024847; NM_003242; ENST00000295754; ENST00000359013; OTTHUMT00000252994; OTTHUMT00000341418	TGFBR2	TGFBR2	transforming growth factor beta receptor II	chr3	+	Multiple_Complex	30606502	30694142	10.18	10.06	11.16	10.34	11.38	10.07
TC0300010757.hg.1	8.18	9.28	0.4	0.43	2.16	0.0464	0.4106	ENST00000384781; uc032rjt.2	Y_RNA	Y_RNA	Y RNA [Source:RFAM;Acc:RF00019]	chr3	-	NonCoding	38505480	38505581	8.86	8.23	8.54	9.34	9.23	8.11
TC0600009774.hg.1	6.96	8.08	0.3	0.39	2.16	0.0002	0.021	uc063sdj.1	RNU6-1222P	RNU6-1222P	RNA, U6 small nuclear 1222, pseudogene [Source:HGNC Symbol;Acc:HGNC:48185]	chr6	+	Small_RNA	148278672	148278778	6.98	7.24	7.72	8.05	8.5	6.64
TC1000008881.hg.1	8.28	9.39	0.2	0.16	2.16	0.0003	0.0234	NM_001008541; NM_005962; NM_130439; ENST00000239007; ENST00000332674; ENST00000361248; ENST00000369612; ENST00000393134; ENST00000442296; ENST00000453116; ENST00000460667; ENST00000484030; ENST00000485566; BC012907; BC035128; OTTHUMT00000050313; OTTHUMT00000050314; OTTHUMT00000050315; OTTHUMT00000050316; OTTHUMT00000050317; OTTHUMT00000050318; OTTHUMT00000050319; OTTHUMT00000050320; OTTHUMT000000…	MXI1	MXI1	MAX interactor 1, dimerization protein	chr10	+	Multiple_Complex	110207605	110287365	8.25	8.31	9.41	9.37	9.12	7.94
TC1000008904.hg.1	14.96	16.07	0.46	0.71	2.16	0.0132	0.2344	NM_001199492; NM_014456; NM_145341; NR_039828; ENST00000280154; ENST00000393104; ENST00000444997; ENST00000462577; ENST00000467574; ENST00000481353; ENST00000483595; ENST00000483670; ENST00000489049; ENST00000492932; ENST00000498367; ENST00000580906; BC026104; BC031049; OTTHUMT00000050361; OTTHUMT00000050362; OTTHUMT00000050363; OTTHUMT00000050364; OTTHUMT00000050365; OTTHUMT00000050366; OTTHUMT0…	PDCD4; MIR4680	PDCD4	programmed cell death 4 (neoplastic transformation inhibitor); microRNA 4680	chr10	+	Multiple_Complex	110871795	110900006	15	14.93	16.04	16.1	14.84	14.17
TC1000009150.hg.1	5.21	6.32	0.32	0.17	2.16	3.18e-05	0.0051	NR_037506; ENST00000582572; uc021qad.1	MIR3941	MIR3941	microRNA 3941	chr10	+	Precursor_microRNA	122416965	122417067	5.25	5.17	6.31	6.61	6.32	4.65
TC1000010315.hg.1	9.1	10.21	0.52	0.53	2.16	0.0301	0.3447	uc057sth.1	RNU6-794P	RNU6-794P	RNA, U6 small nuclear 794, pseudogene [Source:HGNC Symbol;Acc:HGNC:47757]	chr10	-	Small_RNA	35231331	35231394	9.58	8.54	9.31	10.27	10.16	9.14
TC1700008050.hg.1	5.92	7.03	0.33	0.28	2.16	0.001	0.0531	NR_024434; NR_024435; NR_110324; NR_110325; NR_110326; ENST00000585346; ENST00000585351; ENST00000585780; ENST00000586450; ENST00000588160; ENST00000588504; ENST00000588698; ENST00000590100; ENST00000591263; ENST00000592422	MAP3K14-AS1	MAP3K14-AS1	MAP3K14 antisense RNA 1	chr17	+	Multiple_Complex	45247925	45268630	5.93	6.5	7.32	6.75	7.03	5.92
TC0500011943.hg.1	6.06	7.18	0.55	0.34	2.17	0.0164	0.2622	NM_001164478; NM_001164479; ENST00000296662; ENST00000508527; ENST00000509733; ENST00000515558; ENST00000535381; ENST00000606042; ENST00000606937; ENST00000607731; OTTHUMT00000371441; OTTHUMT00000371442; OTTHUMT00000371443; OTTHUMT00000470210; OTTHUMT00000470211; OTTHUMT00000470212; uc021ydb.1; uc021ydc.1	C5orf63	C5orf63	chromosome 5 open reading frame 63	chr5	-	Multiple_Complex	127042558	127073584	5.7	6	6.6	7.16	7.21	6.77
TC1000010292.hg.1	12.24	13.36	0.08	0.04	2.17	6.63e-05	0.0084	NM_001184785; NM_001184786; NM_001184787; NM_001184788; NM_001184789; NM_001184790; NM_001184791; NM_001184792; NM_001184793; NM_001184794; NM_019619; ENST00000340077; ENST00000346874; ENST00000350537; ENST00000374768; ENST00000374773; ENST00000374776; ENST00000374788; ENST00000374789; ENST00000374790; ENST00000374794; ENST00000466092; ENST00000544292; ENST00000545260; ENST00000545693; BC071566; …	PARD3	PARD3	par-3 family cell polarity regulator	chr10	-	Multiple_Complex	34109560	34815325	12.32	12.25	13.36	13.42	13.34	12.15
TC1200011287.hg.1	3.81	4.93	0.6	0.62	2.17	0.016	0.2595	uc058rat.1	U8	U8	U8 small nucleolar RNA [Source:RFAM;Acc:RF00096]	chr12	-	Small_RNA	73764279	73764413	3.86	3.75	4.89	5.78	4.59	4.84
TC0100014910.hg.1	12.3	13.43	0.13	0.53	2.18	0.0048	0.139	NM_001195683; NM_001195684; NM_003243; NR_036634; ENST00000212355; ENST00000370399; ENST00000417833; ENST00000465892; ENST00000468996; ENST00000470600; ENST00000525962; ENST00000529608; ENST00000532540; ENST00000533089; ENST00000533370; BC126116; BC136295; OTTHUMT00000027926; OTTHUMT00000027973; OTTHUMT00000027974; OTTHUMT00000027975; OTTHUMT00000027976; OTTHUMT00000382307; OTTHUMT00000382308; OT…	TGFBR3	TGFBR3	transforming growth factor beta receptor III	chr1	-	Multiple_Complex	91680343	91906335	12.17	12.31	13.52	13.35	12.52	12.42
TC0400008130.hg.1	4.33	5.46	0.38	0.52	2.18	0.0066	0.165	OTTHUMT00000475201; uc062yfa.1	RP11-115D19.3	RP11-115D19.3	novel transcript, antisense to SNCA	chr4	+	NonCoding	89743792	89744305	4.39	4.27	5.52	5.82	4.81	4.98
TC1400009798.hg.1	7.05	8.18	0.59	0.51	2.18	0.0158	0.2574	ENST00000362584	RNA5SP388	RNA5SP388	RNA, 5S ribosomal pseudogene 388 [Source:HGNC Symbol;Acc:HGNC:43288]	chr14	-	Ribosomal	78177803	78177921	7.68	7.01	7.29	8.18	8.17	6.5
TC1500010422.hg.1	13.37	14.5	0.35	0.17	2.18	8.37e-05	0.01	NM_001289910; NM_001290114; NM_002168; ENST00000330062; ENST00000540499; ENST00000559482; ENST00000560061; BC009244; BC071828; OTTHUMT00000313426; OTTHUMT00000417507; OTTHUMT00000417508; OTTHUMT00000417509	IDH2	IDH2	isocitrate dehydrogenase 2 (NADP+), mitochondrial	chr15	-	Multiple_Complex	90083045	90102554	13.42	13.64	14.35	14.48	14.69	12.95
TC1700009861.hg.1	13.83	14.95	0.09	0.5	2.18	0.003	0.1066	NM_001135036; NM_001204477; NM_001204478; NM_145301; NR_037924; ENST00000225576; ENST00000419890; ENST00000428082; ENST00000438826; ENST00000481756; ENST00000518321; ENST00000518506; ENST00000519354; ENST00000520956; ENST00000521179; ENST00000522212; ENST00000523573; ENST00000524205; ENST00000557349; ENST00000581273; ENST00000583206; ENST00000584811; ENST00000619038; BC011952; BC029542; OTTHUMT00…	TVP23C; CDRT4; TVP23C-CDRT4	TVP23C	trans-golgi network vesicle protein 23 homolog C (S. cerevisiae); CMT1A duplicated region transcript 4; TVP23C-CDRT4 readthrough	chr17	-	Multiple_Complex	15436015	15563631	13.9	13.84	14.91	15.01	14.09	13.72
TC1800007093.hg.1	5.69	6.81	0.27	0.55	2.18	0.0043	0.131	OTTHUMT00000473313; uc060ood.1	RP11-49I11.4	RP11-49I11.4	novel transcript, sense intronic to MOCOS	chr18	+	NonCoding	36189824	36190272	5.65	5.72	7.21	6.13	6.88	6.15
TC1900009204.hg.1	11.84	12.96	0.5	0.04	2.18	0.0003	0.0216	NM_130807; ENST00000357066; ENST00000586676; ENST00000588048; ENST00000589902; ENST00000591236; ENST00000591326; ENST00000591638; ENST00000592143; ENST00000592280; BC015049; OTTHUMT00000450893; OTTHUMT00000450894; OTTHUMT00000450895; OTTHUMT00000450896; OTTHUMT00000450897; OTTHUMT00000450898; OTTHUMT00000450899; OTTHUMT00000450900; OTTHUMT00000450901	MOB3A	MOB3A	MOB kinase activator 3A	chr19	-	Multiple_Complex	2071036	2096673	11.81	12.01	12.9	12.96	12.98	11.06
TC2000006577.hg.1	4.81	5.94	0.25	0.13	2.18	4.96e-05	0.007	NM_012409; ENST00000305817; BC043644; OTTHUMT00000077827	PRND	PRND	prion protein 2 (dublet)	chr20	+	Coding	4721854	4728462	4.71	4.81	6.05	5.94	5.8	5.17
TC2200007312.hg.1	10.69	11.81	0.67	0.29	2.18	0.0021	0.0861	NM_002305; ENST00000215909; ENST00000425542; ENST00000454173; ENST00000464120; ENST00000472321; ENST00000480207; ENST00000489315; BC001693; BC020675; OTTHUMT00000319482; OTTHUMT00000319483; OTTHUMT00000319484; OTTHUMT00000319485; OTTHUMT00000319486; OTTHUMT00000319487; OTTHUMT00000319488	LGALS1	LGALS1	lectin, galactoside-binding, soluble, 1	chr22	+	Multiple_Complex	37675606	37679806	10.75	11.28	11.84	11.45	12.02	9.95
TC0200008555.hg.1	5.14	6.26	0.27	0.18	2.19	5.79e-05	0.0077	NR_038386; ENST00000428157; ENST00000445382; ENST00000450072; ENST00000451384; ENST00000458149; ENST00000594273; ENST00000595492; ENST00000595588; ENST00000596069; ENST00000596356; ENST00000596529; ENST00000596740; ENST00000597654; ENST00000597941; ENST00000598144; ENST00000598737; ENST00000598824; ENST00000599015; ENST00000599435; ENST00000599501; ENST00000599666; ENST00000599959; ENST0000060033…	LINC01125	LINC01125	long intergenic non-protein coding RNA 1125	chr2	+	NonCoding	97664217	97703474	5.53	5.13	6.57	6.26	6.27	5.02
TC0700008512.hg.1	7.31	8.44	0.11	0.59	2.19	0.0061	0.1581	ENST00000362841; uc064fxr.1	Y_RNA	Y_RNA	Y RNA [Source:RFAM;Acc:RF00019]	chr7	+	NonCoding	99936610	99936711	7.21	7.3	7.42	8.45	8.43	7.43
TC0700010802.hg.1	4.52	5.65	0.33	0.26	2.19	0.0013	0.0653	uc064czi.1	SNORA20	SNORA20	Small nucleolar RNA SNORA20 [Source:RFAM;Acc:RF00401]	chr7	-	Small_RNA	39329003	39329134	5.09	4.55	5.62	5.48	5.98	4.5
TC0900012141.hg.1	10.32	11.44	0.32	0.03	2.19	3.76e-05	0.0057	NM_001097633; NM_001097634; NM_001097635; NM_001097636; NM_001490; ENST00000376730; ENST00000442371; ENST00000444201; ENST00000480311; ENST00000488136; BC074885; BC074886; BC109101; BC109102; OTTHUMT00000052725; OTTHUMT00000052726; OTTHUMT00000052727	GCNT1	GCNT1	glucosaminyl (N-acetyl) transferase 1, core 2	chr9	+	Multiple_Complex	76419850	76507416	10.68	10.06	11.44	11.48	11.42	10.28
TC1000010849.hg.1	11.45	12.59	0.09	0.09	2.19	3.31e-05	0.0053	NM_152707; ENST00000265870; ENST00000439904; ENST00000474927; ENST00000491102; ENST00000493963; ENST00000608053; ENST00000609923; BC030266; OTTHUMT00000048332; OTTHUMT00000048346; OTTHUMT00000048347; OTTHUMT00000048348; OTTHUMT00000048349; OTTHUMT00000473100; OTTHUMT00000473101	SLC25A16	SLC25A16	solute carrier family 25 (mitochondrial carrier), member 16	chr10	-	Multiple_Complex	68477755	68527523	11.6	11.45	12.59	12.73	12.56	11.46
TC1900008544.hg.1	10.2	11.33	0.46	0.33	2.19	2.46e-05	0.0043	NM_020650; ENST00000270645; ENST00000593483; ENST00000593644; ENST00000597801; ENST00000598833; BC013436; OTTHUMT00000465261; OTTHUMT00000465262; OTTHUMT00000465263; OTTHUMT00000465264; OTTHUMT00000465265	RCN3	RCN3	reticulocalbin 3, EF-hand calcium binding domain	chr19	+	Multiple_Complex	49527618	49546962	10.23	10.17	11.34	11.31	11.91	9.4
TC0100013646.hg.1	3.59	4.73	0.34	0.2	2.2	0.0019	0.0819	ENST00000622988; OTTHUMT00000431082	RP11-131M11.2	RP11-131M11.2	TEC	chr1	-	NonCoding	33141871	33143230	3.56	4.05	4.74	4.52	4.92	3.39
TC0600013960.hg.1	5	6.13	0.28	0.33	2.2	0.0001	0.0144	hsa_circ_0001665	TCONS_00011418	TCONS_00011418	Memczak2013 ANTISENSE, INTERNAL, intronic, ncRNA best transcript TCONS_00011418	chr6	-	NonCoding	168250824	168250917	4.76	4.97	6.15	5.79	6.45	5.32
TC0800006873.hg.1	6.77	7.9	0.36	0.22	2.2	0.0004	0.0316	NM_006207; ENST00000251630; ENST00000523248; ENST00000541323; BC010927; OTTHUMT00000253366; OTTHUMT00000374792; uc003wxr.3	PDGFRL	PDGFRL	platelet-derived growth factor receptor-like	chr8	+	Multiple_Complex	17576433	17644071	7	6.81	8.01	7.91	7.59	6.3
TC1000011079.hg.1	7.8	8.94	0.38	0.51	2.2	0.0214	0.2966	OTTHUMT00000048819	RPL39P25	RPL39P25	ribosomal protein L39 pseudogene 25	chr10	-	Multiple_Complex	75269392	75269545	7.85	8.45	8.2	8.95	9.18	7.76
TC1500006820.hg.1	6.45	7.59	0.39	0.44	2.2	0.0145	0.2457	ENST00000384363; uc059hho.1	Y_RNA	Y_RNA	Y RNA [Source:RFAM;Acc:RF00019]	chr15	+	NonCoding	34314728	34314828	6.97	6.42	6.83	7.6	7.59	6.22
TC1600007608.hg.1	5.13	6.26	0.31	0.54	2.2	0.0202	0.2884	OTTHUMT00000432095	IGHV3OR16-8	IGHV3OR16-8	immunoglobulin heavy variable 3/OR16-8 (non-functional)	chr16	+	Coding	33009175	33009620	5.66	5.08	5.34	6.29	6.24	5.17
TC2000006551.hg.1	12.1	13.24	0.06	0.13	2.2	4.46e-06	0.0012	NM_001207047; NM_139321; NM_139322; ENST00000262919; ENST00000446916; BC101705; OTTHUMT00000077739; OTTHUMT00000077740	ATRN	ATRN	attractin	chr20	+	Multiple_Complex	3471018	3651122	12.1	12	13.24	13.24	13.47	12.12
TC2100007560.hg.1	11.64	12.78	0.33	0.99	2.2	0.0188	0.2796	ENST00000603265.1; ENST00000604142.1; OTTHUMT00000476849; OTTHUMT00000476850; skawver.aAug10; skawver.bAug10; uc061zam.1; uc061zan.1	AP003900.6; skawver	AP003900.6	novel transcript; Transcript Identified by AceView	chr21	-	Multiple_Complex	10328334	10342792	11.63	11.48	13.73	12.82	11.76	12.11
TC2200007927.hg.1	5.13	6.27	0.4	0.51	2.2	0.0159	0.258	ENST00000412656.1; ENST00000414550.1; ENST00000428139.1; ENST00000577456.1; nurora.bAug10; nurora.cAug10; OTTHUMT00000476947; OTTHUMT00000476948; OTTHUMT00000476949; OTTHUMT00000476950; uc002zse.3; uc062bil.1; uc062bim.1; uc062bin.1	AC011718.2; nurora	AC011718.2	Transcript Identified by AceView; novel transcript	chr22	-	Multiple_Complex	18361721	18391105	5.81	5.08	6.46	5.5	6.25	5.17
TC0100007542.hg.1	7.57	8.71	0.14	0.4	2.21	0.0002	0.0152	NM_001009568; NM_001304579; NM_014474; ENST00000373888; ENST00000373894; ENST00000411604; ENST00000466793; ENST00000548116; ENST00000549094; BC014444; OTTHUMT00000011170; OTTHUMT00000011171; OTTHUMT00000011172; OTTHUMT00000011173; OTTHUMT00000404477; OTTHUMT00000404479	SMPDL3B	SMPDL3B	sphingomyelin phosphodiesterase, acid-like 3B	chr1	+	Multiple_Complex	27934955	27959157	7.57	7.79	8.73	8.29	9.1	7.51
TC0100009984.hg.1	5.5	6.65	0.26	0.31	2.21	0.0014	0.0673	ENST00000429230.1; OTTHUMT00000036670; uc057kzu.1	AL589986.2	AL589986.2	putative novel transcript	chr1	+	NonCoding	152122534	152125065	5.85	5.34	6.7	6.12	6.61	5.48
TC0100011665.hg.1	13.59	14.74	0.15	0.07	2.21	3.52e-05	0.0055	NM_022746; ENST00000366910; ENST00000407981; ENST00000443880; ENST00000463976; ENST00000472269; ENST00000492847; ENST00000496110; BC010619; OTTHUMT00000090904; OTTHUMT00000090905; OTTHUMT00000090906; OTTHUMT00000090907; OTTHUMT00000090908; OTTHUMT00000090909; OTTHUMT00000090910	MARC1	MARC1	mitochondrial amidoxime reducing component 1	chr1	+	Multiple_Complex	220786697	220819657	13.59	13.44	14.73	14.74	14.86	13.75
TC0X00008481.hg.1	8.58	9.73	0.28	0.15	2.21	0.0004	0.0294	NM_001170779; NM_001170780; NM_001170781; NM_001170782; NM_001170783; NM_001170784; NM_138819; ENST00000370784; ENST00000370785; ENST00000414371; ENST00000460216; ENST00000463842; ENST00000470657; ENST00000475361; ENST00000482240; ENST00000494709; ENST00000495147; ENST00000623326; BC017868; BC063491; BC065225; OTTHUMT00000058955; OTTHUMT00000058956; OTTHUMT00000058957; OTTHUMT00000058958; OTTHUMT…	FAM122C	FAM122C	family with sequence similarity 122C	chrX	+	Multiple_Complex	134796413	134854611	8.62	8.54	9.9	9.71	9.6	8.1
TC1500010651.hg.1	4.87	6.01	0.33	0.26	2.21	0.0003	0.0221	ENST00000558979.1; ENST00000559857.1; OTTHUMT00000416703; OTTHUMT00000416704; uc059nxq.1; uc059nxr.1	RP11-505E24.3; RP11-505E24.2	RP11-505E24.3	novel transcript, antisense to LRRK1	chr15	-	NonCoding	101043716	101086066	4.49	5.14	6.14	5.64	6.02	4.9
TC1700007962.hg.1	6.5	7.64	0.21	0.25	2.21	5.5e-05	0.0075	ENST00000593169.1; OTTHUMT00000453500; uc060fui.1	CTC-501O10.1	CTC-501O10.1	novel transcript	chr17	+	NonCoding	43680273	43705884	6.13	6.47	7.22	7.62	7.66	6.52
TC1700011910.hg.1	8.72	9.86	0.2	0.33	2.21	7.52e-05	0.0092	NM_001292018; NM_001292019; NM_004762; NM_017456; ENST00000361101; ENST00000446868; ENST00000585509; ENST00000586043; ENST00000586175; ENST00000586299; ENST00000586430; ENST00000587308; ENST00000589296; ENST00000589297; ENST00000589768; ENST00000590300; ENST00000590775; ENST00000591095; ENST00000591455; ENST00000591574; ENST00000592497; BC038385; BC050452; OTTHUMT00000317099; OTTHUMT00000317100; …	CYTH1	CYTH1	cytohesin 1	chr17	-	Multiple_Complex	78674047	78782342	8.7	8.97	9.66	10.3	9.83	8.59
TC2000008023.hg.1	8.32	9.47	0.15	0.34	2.21	6.87e-05	0.0086	NM_016354; ENST00000217159; ENST00000370507; ENST00000451793; ENST00000466818; ENST00000466961; ENST00000470412; ENST00000495889; ENST00000497209; ENST00000497919; BC015727; OTTHUMT00000080043; OTTHUMT00000080044; OTTHUMT00000080045; OTTHUMT00000080046; OTTHUMT00000080047; OTTHUMT00000080048; OTTHUMT00000080049; OTTHUMT00000080050; uc002ydb.1	SLCO4A1	SLCO4A1	solute carrier organic anion transporter family, member 4A1	chr20	+	Multiple_Complex	62642445	62685785	8.3	8.51	10.03	9.4	9.51	8.21
TC0100007103.hg.1	5.23	6.38	0.15	0.37	2.22	0.001	0.0541	NM_016233; ENST00000375460; BC041592; BC109091; BC109092; OTTHUMT00000006805	PADI3	PADI3	peptidyl arginine deiminase, type III	chr1	+	Coding	17249098	17284233	5.14	5.43	6.43	5.74	6.33	5.21
TC0100009854.hg.1	6.31	7.46	0.36	0.47	2.22	0.0077	0.1791	ENST00000610119.1; OTTHUMT00000473106; uc057kki.1	RP11-326G21.1	RP11-326G21.1	novel transcript	chr1	+	NonCoding	149264252	149264816	6.66	6.32	7.51	6.65	7.42	5.95
TC0100016917.hg.1	14.13	15.28	0.3	0.28	2.22	0.0009	0.0489	NM_001193570; NM_001193571; NM_001193572; NM_004078; ENST00000340006; ENST00000367306; ENST00000458271; ENST00000471596; ENST00000481851; ENST00000524951; ENST00000526256; ENST00000526317; ENST00000526723; ENST00000527573; ENST00000527662; ENST00000529975; ENST00000530120; ENST00000531916; ENST00000532313; ENST00000532460; ENST00000533188; ENST00000533402; ENST00000533432; BC032493; OTTHUMT000000…	CSRP1	CSRP1	cysteine and glycine-rich protein 1	chr1	-	Multiple_Complex	201483530	201509456	14.15	14.12	15.02	15.27	15.58	14.65
TC0200007785.hg.1	12.86	14.01	0.15	0.56	2.22	0.007	0.1699	NM_001001521; NM_006759; ENST00000337130; ENST00000394417; ENST00000445915; ENST00000465515; ENST00000466642; ENST00000467400; ENST00000467648; ENST00000467999; ENST00000472047; ENST00000475462; ENST00000475550; ENST00000480679; ENST00000482668; ENST00000483108; ENST00000483461; ENST00000484056; ENST00000484142; ENST00000487042; ENST00000487469; ENST00000487640; ENST00000488245; ENST00000491621; …	UGP2	UGP2	UDP-glucose pyrophosphorylase 2	chr2	+	Multiple_Complex	63840940	63891562	12.62	12.84	14.03	13.99	13.05	12.9
TC0200008065.hg.1	12.71	13.86	0.19	0.03	2.22	1.93e-05	0.0036	NM_001287491; ENST00000305799; ENST00000409262; ENST00000475405; ENST00000496886; BC022243; OTTHUMT00000328141; OTTHUMT00000376536; OTTHUMT00000397455; OTTHUMT00000402849	TET3	TET3	tet methylcytosine dioxygenase 3	chr2	+	Multiple_Complex	73986404	74108176	12.87	12.72	13.86	13.88	13.82	12.49
TC0400007584.hg.1	8.31	9.46	0.18	0.58	2.22	0.0273	0.3307	NR_106988_9; uc032tjy.2; uc062wud.1	MIR7641-2; RNA5SP161; AC092627.1	MIR7641-2	Homo sapiens microRNA 7641-2 (MIR7641-2), microRNA.; 5S ribosomal pseudogene 161 [Source:HGNC Symbol;Acc:HGNC:43061]	chr4	+	Multiple_Complex	56097390	56097504	8.48	8.11	9.5	8.47	9.42	8.32
TC0400011210.hg.1	10.27	11.43	0.69	0.53	2.22	0.0123	0.2274	ENST00000364763; uc062xwv.1	Y_RNA	Y_RNA	Y RNA [Source:RFAM;Acc:RF00019]	chr4	-	NonCoding	83636196	83636290	10.79	10.36	10.52	11.37	11.49	9.43
TC0500011775.hg.1	7.02	8.17	0.08	0.3	2.22	7.33e-05	0.0091	NM_001300780; NM_020796; ENST00000257414; ENST00000343348; ENST00000502996; ENST00000503402; ENST00000503865; ENST00000503962; ENST00000506114; ENST00000509665; ENST00000510024; ENST00000510263; ENST00000512156; ENST00000513137; ENST00000514316; ENST00000515009; ENST00000515129; OTTHUMT00000371270; OTTHUMT00000371271; OTTHUMT00000371272; OTTHUMT00000371273; OTTHUMT00000371274; OTTHUMT00000371275;…	SEMA6A	SEMA6A	sema domain, transmembrane domain (TM), and cytoplasmic domain, (semaphorin) 6A	chr5	-	Multiple_Complex	116443555	116574934	7.14	7.02	8.46	7.86	8.19	6.98
TC0800010843.hg.1	5.99	7.14	0.41	0.39	2.22	0.0077	0.1786	NR_103848; NR_103849; NR_103850	CASC9	CASC9	cancer susceptibility candidate 9 (non-protein coding)	chr8	-	NonCoding	75223117	75324741	5.7	5.94	7.1	7.19	6.47	6.49
TC0800011579.hg.1	12.04	13.19	0.23	0.19	2.22	0.0003	0.0245	NM_000127; ENST00000378204; ENST00000436216; ENST00000437196; BC001174; OTTHUMT00000132768; OTTHUMT00000132770; OTTHUMT00000316377	EXT1	EXT1	exostosin glycosyltransferase 1	chr8	-	Multiple_Complex	117794490	118111853	12.27	11.82	13.21	12.86	13.18	12.04
TC1600006678.hg.1	5.9	7.05	0.48	0.17	2.22	0.0002	0.019	NM_012360; ENST00000304646; BC069335; OTTHUMT00000206985	OR1F1	OR1F1	olfactory receptor, family 1, subfamily F, member 1	chr16	+	Coding	3204247	3205188	5.93	6.34	7.11	7.04	6.8	5.38
TC0100010152.hg.1	10.52	11.67	0.14	0.18	2.23	0.0003	0.0265	NM_001257374; NM_001282624; NM_001282625; NM_001282626; NM_005572; NM_170707; NM_170708; ENST00000347559; ENST00000361308; ENST00000368297; ENST00000368298; ENST00000368299; ENST00000368300; ENST00000368301; ENST00000448611; ENST00000459904; ENST00000469565; ENST00000470199; ENST00000470835; ENST00000473598; ENST00000478063; ENST00000495341; ENST00000496738; ENST00000498722; ENST00000502357; ENST…	LMNA	LMNA	lamin A/C	chr1	+	Multiple_Complex	156082546	156140089	10.51	10.52	11.6	11.68	11.94	10.77
TC0100018556.hg.1	6.43	7.59	0.21	0.37	2.23	0.0016	0.0748	NR_103783; ENST00000625854; ENST00000629113; ENST00000629624; OTTHUMT00000479964; OTTHUMT00000479965; OTTHUMT00000479966	BLACAT1; LEMD1	BLACAT1	bladder cancer associated transcript 1 (non-protein coding); LEM domain containing 1	chr1	-	NonCoding	205434886	205457091	6.62	6.44	7.04	7.59	7.75	6.2
TC0200011219.hg.1	8.86	10.02	0.42	0.03	2.23	3.21e-05	0.0052	NM_020311; ENST00000272928; ENST00000447924; BC036661; OTTHUMT00000257079; OTTHUMT00000329276	ACKR3	ACKR3	atypical chemokine receptor 3	chr2	+	Multiple_Complex	236558365	236582358	8.9	8.82	10.02	10.07	10.01	8.13
TC0400007270.hg.1	6.96	8.11	0.05	0.29	2.23	0.005	0.1409	NM_138389; NR_033290; ENST00000358869; ENST00000508737; ENST00000510213; ENST00000512889; ENST00000513966; ENST00000515037; BC001096; BC040452; OTTHUMT00000250436; OTTHUMT00000360578; OTTHUMT00000360579; OTTHUMT00000360580; OTTHUMT00000360581; OTTHUMT00000361364	FAM114A1	FAM114A1	family with sequence similarity 114, member A1	chr4	+	Multiple_Complex	38867677	38945744	7.01	6.95	7.69	8.11	8.23	6.9
TC0700009059.hg.1	10.54	11.7	0.11	0.5	2.23	0.0006	0.037	uc064hux.1	RNA5SP242	RNA5SP242	5S ribosomal pseudogene 242 [Source:HGNC Symbol;Acc:HGNC:43142]	chr7	+	Ribosomal	128697439	128697556	10.54	10.74	11.68	11.22	12.21	10.55
TC0700011982.hg.1	10.34	11.5	0.36	0.12	2.23	9.78e-05	0.0111	NM_178831; NR_028038; NR_028039; NR_028040; ENST00000328453; ENST00000414739; ENST00000414997; ENST00000435519; ENST00000436886; ENST00000437485; ENST00000440058; ENST00000445230; ENST00000454084; ENST00000538588; ENST00000543273; BC044886; BC090867; OTTHUMT00000345873; OTTHUMT00000345874; OTTHUMT00000345875; OTTHUMT00000345876; OTTHUMT00000345877; OTTHUMT00000403149; OTTHUMT00000403152; OTTHUMT0…	GATS	GATS	GATS, stromal antigen 3 opposite strand	chr7	-	Multiple_Complex	100200653	100272232	10.36	10.69	11.38	11.49	11.63	9.96
TC1100006815.hg.1	15.81	16.97	0.02	0.1	2.23	3.08e-06	0.0009	NM_001143976; NM_003390; ENST00000299613; ENST00000450114; ENST00000524549; ENST00000524612; ENST00000527848; ENST00000530175; ENST00000530712; ENST00000532275; BC051831; BC070052; OTTHUMT00000386757; OTTHUMT00000386758; OTTHUMT00000386759; OTTHUMT00000386760; OTTHUMT00000386761; OTTHUMT00000386762; OTTHUMT00000386763; OTTHUMT00000386764	WEE1	WEE1	WEE1 G2 checkpoint kinase	chr11	+	Multiple_Complex	9573681	9593457	15.83	15.78	16.93	17.12	16.97	15.81
TC1200008376.hg.1	5.31	6.47	0.38	0.4	2.23	0.0201	0.2877	ENST00000362375; uc058rof.1	Y_RNA	Y_RNA	Y RNA [Source:RFAM;Acc:RF00019]	chr12	+	NonCoding	88430442	88430550	5.96	5.28	5.77	6.46	6.47	5.33
TC1200012153.hg.1	12.79	13.95	0.1	0.12	2.23	1.04e-05	0.0022	NM_001080855; NM_001243756; NM_002859; NM_025157; ENST00000228307; ENST00000267257; ENST00000323871; ENST00000424649; ENST00000440827; ENST00000458477; ENST00000536957; ENST00000538144; ENST00000540221; ENST00000543331; ENST00000546532; ENST00000547746; ENST00000547772; ENST00000547983; ENST00000548912; ENST00000550205; ENST00000550795; ENST00000551327; ENST00000552550; BC136787; BC136794; BC1444…	PXN	PXN	paxillin	chr12	-	Multiple_Complex	120210439	120265771	12.8	12.78	14.06	13.96	13.82	12.62
TC1500009224.hg.1	4.49	5.64	0.29	0.61	2.23	0.0034	0.115	NM_153700; ENST00000428650; ENST00000432436; ENST00000440125; ENST00000448437; ENST00000450892; ENST00000455136; ENST00000460952; ENST00000470279; ENST00000471703; ENST00000483250; ENST00000485556; ENST00000493750; ENST00000541030; BC129931; OTTHUMT00000133140; OTTHUMT00000133141; OTTHUMT00000133142; OTTHUMT00000133143; OTTHUMT00000133144; OTTHUMT00000133145; OTTHUMT00000133146; OTTHUMT0000031591…	STRC	STRC	stereocilin	chr15	-	Multiple_Complex	43599398	43618800	4.48	3.99	5.59	5.71	4.59	4.5
TC1700006642.hg.1	6.2	7.36	0.14	0.12	2.23	1.12e-05	0.0023	NM_003963; ENST00000270560; ENST00000576530; BC069519; BC093688; BC117163; OTTHUMT00000207558; OTTHUMT00000439584; uc002fyw.1	TM4SF5	TM4SF5	transmembrane 4 L six family member 5	chr17	+	Multiple_Complex	4771884	4783213	6.07	6.19	7.2	7.37	7.42	6.34
TC2000007209.hg.1	11.29	12.44	0.19	0.21	2.23	9.51e-05	0.0109	NM_006404; ENST00000216968; BC014451; OTTHUMT00000078843	PROCR	PROCR	protein C receptor, endothelial	chr20	+	Coding	35171937	35177362	11.24	11.6	12.45	12.23	12.65	11.31
TC0400011192.hg.1	14.07	15.23	0.04	0.05	2.24	1.07e-05	0.0023	NM_001130715; NM_001130716; NM_016619; ENST00000311507; ENST00000411416; ENST00000426923; ENST00000505406; ENST00000509973; ENST00000515389; BC012205; OTTHUMT00000252637; OTTHUMT00000363077; OTTHUMT00000363078; OTTHUMT00000363079; OTTHUMT00000363080; OTTHUMT00000363081	PLAC8	PLAC8	placenta specific 8	chr4	-	Multiple_Complex	83090048	83137075	14.14	14.05	15.24	15.15	15.22	14.07
TC0700009333.hg.1	10.94	12.1	0.3	0.7	2.24	0.0119	0.2239	NM_173569; ENST00000473989; ENST00000483726; ENST00000486663; ENST00000609762; OTTHUMT00000349272; OTTHUMT00000349273; OTTHUMT00000349274; OTTHUMT00000472977; uc011kqr.2	UBN2	UBN2	ubinuclein 2	chr7	+	Multiple_Complex	139230356	139308236	10.97	10.55	12.24	12	10.93	11.13
TC0700009511.hg.1	5.21	6.38	0.31	0.14	2.24	1.49e-05	0.0029	NR_110549_2	TCAF2P1	TCAF2P1	Homo sapiens TRPM8 channel-associated factor 2 pseudogene 1 (TCAF2P1), non-coding RNA.	chr7	+	Multiple_Complex	143800732	143817973	5.42	5.24	6.52	6.23	6.37	4.82
TC0900011631.hg.1	11.75	12.91	0.16	0.18	2.24	0.0001	0.0116	NM_004486; ENST00000421699; ENST00000450617; ENST00000458730; ENST00000461031; ENST00000462089; ENST00000468488; ENST00000470630; ENST00000486411; ENST00000490257; ENST00000490628; ENST00000496221; ENST00000609374; ENST00000610329; ENST00000611957; BC069268; OTTHUMT00000054355; OTTHUMT00000054356; OTTHUMT00000054357; OTTHUMT00000054358; OTTHUMT00000054360; OTTHUMT00000054362; OTTHUMT00000054363; …	GOLGA2	GOLGA2	golgin A2	chr9	-	Multiple_Complex	128255829	128275995	11.74	11.61	12.99	12.91	12.64	11.94
TC1200012043.hg.1	11.4	12.56	0.26	0.46	2.24	0.0002	0.0181	NM_015335; ENST00000281928; ENST00000548694; ENST00000548743; ENST00000548784; ENST00000549755; ENST00000549786; ENST00000551197; ENST00000552023; ENST00000552340; ENST00000552447; BC130422; OTTHUMT00000403879; OTTHUMT00000404155; OTTHUMT00000404164; OTTHUMT00000404165; OTTHUMT00000404166; OTTHUMT00000404167; OTTHUMT00000404168; OTTHUMT00000404169; OTTHUMT00000404170; OTTHUMT00000404171	MED13L	MED13L	mediator complex subunit 13-like	chr12	-	Multiple_Complex	115953872	116277338	11.41	11.13	12.97	12.6	12.05	11.64
TC1700009676.hg.1	8.89	10.05	0.54	0.46	2.24	0.0025	0.0966	NM_032354; NM_183065; NR_033294; ENST00000316425; ENST00000363593; ENST00000417073; ENST00000431792; ENST00000437139; ENST00000449985; ENST00000526920; ENST00000529756; ENST00000532998; ENST00000533070; BC070231; BC127649; OTTHUMT00000388841; OTTHUMT00000388843; OTTHUMT00000388844; OTTHUMT00000388845; OTTHUMT00000388846; OTTHUMT00000388847; OTTHUMT00000388848; OTTHUMT00000388849; OTTHUMT000003888…	TMEM107; SNORD118	TMEM107	transmembrane protein 107; small nucleolar RNA, C/D box 118	chr17	-	Multiple_Complex	8172979	8176399	9.11	8.88	10.02	10.09	9.26	8.08
TC1800007507.hg.1	7.82	8.98	0.62	0.99	2.24	0.0421	0.3945	ENST00000362997; uc060ptv.1	Y_RNA	Y_RNA	Y RNA [Source:RFAM;Acc:RF00019]	chr18	+	NonCoding	62330812	62330913	7.81	7.82	7.28	9.11	8.86	6.75
TC0400007719.hg.1	4.83	6	0.45	0.57	2.25	0.0019	0.0824	uc062wzu.1	SNORA62	SNORA62	Small nucleolar RNA SNORA62/SNORA6 family [Source:RFAM;Acc:RF00091]	chr4	+	Small_RNA	67747236	67747386	4.87	4.79	6.85	5.76	6	5.6
TC0600014191.hg.1	5.54	6.71	0.25	0.58	2.25	0.0009	0.049	NM_001030060; ENST00000367474; OTTHUMT00000042610	SAMD5	SAMD5	sterile alpha motif domain containing 5	chr6	+	Multiple_Complex	147508692	147570021	5.23	5.73	7.36	6.65	6.21	5.57
TC1100013127.hg.1	5.7	6.87	0.22	0.17	2.25	0.0001	0.0136	NM_001012709; ENST00000399682; ENST00000616115; OTTHUMT00000127918	KRTAP5-4	KRTAP5-4	keratin associated protein 5-4	chr11	-	Coding	1620958	1622138	5.98	5.55	6.69	7.03	6.87	5.67
TC1900009833.hg.1	15.61	16.78	0.38	0.36	2.25	0.0215	0.2974	OTTHUMT00000466382	ITGB1P1	ITGB1P1	integrin beta 1 pseudogene 1	chr19	-	Pseudogene	14621634	14622242	15.64	15.57	16.83	16.73	16.16	16.26
TC1900010824.hg.1	6.4	7.57	0.43	0.53	2.25	0.0001	0.012	NM_001113410; NM_002785; NM_203287; ENST00000306322; ENST00000320078; ENST00000403486; ENST00000488205; ENST00000593983; ENST00000593994; ENST00000594655; ENST00000595138; ENST00000595312; ENST00000597093; ENST00000598133; ENST00000599245; ENST00000599976; BC020711; OTTHUMT00000323079; OTTHUMT00000323081; OTTHUMT00000323082; OTTHUMT00000464113; OTTHUMT00000464114; OTTHUMT00000464115; OTTHUMT00000…	PSG11	PSG11	pregnancy specific beta-1-glycoprotein 11	chr19	-	Multiple_Complex	43007656	43026512	6.39	6.4	8.06	7.01	7.6	5.66
TC2000006760.hg.1	6.65	7.82	0.35	0.67	2.25	0.0019	0.0814	ENST00000493457; uc021waq.2	RN7SL864P	RN7SL864P	RNA, 7SL, cytoplasmic 864, pseudogene [Source:HGNC Symbol;Acc:HGNC:46880]	chr20	+	NonCoding	14223041	14223330	6.99	6.65	6.96	8.27	7.89	6.3
TC2200007273.hg.1	8.86	10.03	0.19	0.16	2.25	3.14e-05	0.0051	NM_000395; ENST00000262825; ENST00000403662; ENST00000406230; ENST00000421539; BC070085; OTTHUMT00000318854; OTTHUMT00000318855; OTTHUMT00000318856	CSF2RB	CSF2RB	colony stimulating factor 2 receptor, beta, low-affinity (granulocyte-macrophage)	chr22	+	Multiple_Complex	36913628	36940449	8.89	8.54	10.05	9.86	10.17	8.84
TC0100014180.hg.1	3.8	4.97	0.33	0.64	2.26	0.0187	0.2787	ENST00000516223	RNU6-1281P	RNU6-1281P	RNA, U6 small nuclear 1281, pseudogene [Source:HGNC Symbol;Acc:HGNC:48244]	chr1	-	Small_RNA	51538625	51538729	3.55	4.2	3.88	4.92	5.03	3.76
TC0100015800.hg.1	5.71	6.89	0.04	0.25	2.26	0.0007	0.0434	uc057kxf.1	SNORA44	SNORA44	Small nucleolar RNA SNORA44 [Source:RFAM;Acc:RF00405]	chr1	-	Small_RNA	151527831	151527938	5.71	5.69	6.87	6.9	6.45	5.76
TC0100016471.hg.1	12.39	13.57	0.55	0.83	2.26	0.0109	0.2141	ENST00000383932; uc057nmh.1	Y_RNA	Y_RNA	Y RNA [Source:RFAM;Acc:RF00019]	chr1	-	NonCoding	175022479	175022580	12.36	12.43	12.26	13.84	13.52	11.44
TC0400010161.hg.1	4.11	5.29	0.55	0.34	2.26	0.0023	0.092	ENST00000485777	RPS7P6	RPS7P6	ribosomal protein S7 pseudogene 6 [Source:HGNC Symbol;Acc:HGNC:36334]	chr4	-	Multiple_Complex	17427696	17428274	4.93	3.89	5.27	5.76	5.11	4.12
TC0600011386.hg.1	10.94	12.11	0.19	0.48	2.26	0.0059	0.1554	NM_003897; ENST00000259874; ENST00000376377; BC000844; BC005080; OTTHUMT00000076578; OTTHUMT00000076579	IER3	IER3	immediate early response 3	chr6	-	Coding	30743199	30744554	10.76	11.13	12.15	11.29	12.08	10.93
TC0800010164.hg.1	9.33	10.51	0.15	0.47	2.26	0.0072	0.1726	OTTHUMT00000351454; OTTHUMT00000351455	RPS20P22	RPS20P22	ribosomal protein S20 pseudogene 22	chr8	-	Multiple_Complex	38434347	38435664	9.33	9.6	10.56	9.69	10.45	9.33
TC0X00010517.hg.1	9.96	11.13	0.61	0.64	2.26	0.0029	0.1038	uc065asj.1	RNU6-496P	RNU6-496P	RNA, U6 small nuclear 496, pseudogene [Source:HGNC Symbol;Acc:HGNC:47459]	chrX	-	Multiple_Complex	111384256	111421608	10.43	10.03	10.51	11.11	11.79	9.23
TC1100007220.hg.1	8.74	9.92	0.73	0.2	2.26	0.0031	0.1084	NM_001077242; NM_139160; ENST00000241051; ENST00000311388; ENST00000427755; ENST00000532078; ENST00000616885; BC030970; OTTHUMT00000388655; OTTHUMT00000388656; OTTHUMT00000388657; OTTHUMT00000388658; uc001mub.3	DEPDC7	DEPDC7	DEP domain containing 7	chr11	+	Multiple_Complex	33015864	33033582	8.23	8.66	10.04	9.94	9.65	9.66
TC1200010615.hg.1	9.61	10.79	0.68	0.2	2.26	0.0028	0.1029	NM_001300750; NM_001300751; NM_018113; ENST00000267102; ENST00000417750; ENST00000457164; ENST00000547382; ENST00000547670; ENST00000547675; ENST00000547698; ENST00000547813; ENST00000548983; ENST00000549296; ENST00000549429; ENST00000549587; ENST00000549730; ENST00000550137; ENST00000550815; ENST00000550867; ENST00000551115; ENST00000551143; ENST00000551169; ENST00000551272; ENST00000551535; ENS…	LMBR1L	LMBR1L	limb development membrane protein 1-like	chr12	-	Multiple_Complex	49096551	49110900	9.66	10.24	10.8	10.57	10.97	8.88
TC1500009702.hg.1	15.7	16.87	0.2	0.04	2.26	0.0001	0.0143	NM_015920; ENST00000330964; ENST00000411926; ENST00000439025; ENST00000455271; ENST00000462430; ENST00000482846; ENST00000559763; BC003667; OTTHUMT00000339347; OTTHUMT00000339348; OTTHUMT00000339349; OTTHUMT00000339350; OTTHUMT00000339351; OTTHUMT00000339352; OTTHUMT00000417740	RPS27L	RPS27L	ribosomal protein S27-like	chr15	-	Multiple_Complex	63125872	63158021	15.94	15.67	16.86	16.93	16.88	15.54
TC1700009670.hg.1	5.65	6.83	0.48	0.25	2.26	0.0003	0.0255	NM_001165960; NM_021628; ENST00000318227; ENST00000380149; ENST00000448843; ENST00000583808; BC101938; BC101939; BC103508; BC104724; OTTHUMT00000226983; OTTHUMT00000441475; OTTHUMT00000441476; OTTHUMT00000441477; uc002gka.3	ALOXE3	ALOXE3	arachidonate lipoxygenase 3	chr17	-	Multiple_Complex	8095900	8119047	5.99	5.71	6.49	6.96	6.84	5.05
TC1900010818.hg.1	5.4	6.58	0.21	0.23	2.26	0.0004	0.0288	NM_001184825; NM_001184826; NM_001297773; NM_006905; ENST00000244296; ENST00000312439; ENST00000403380; ENST00000436291; ENST00000595124; ENST00000595356; ENST00000595930; ENST00000597058; ENST00000601073; ENST00000601456; ENST00000602039; BC022338; BC058285; uc002ovd.1	PSG1	PSG1	pregnancy specific beta-1-glycoprotein 1	chr19	-	Multiple_Complex	42866460	42879822	5.76	5.37	6.96	6.53	6.61	5.43
TC0100008198.hg.1	6	7.19	0.25	0.61	2.27	0.0191	0.2812	ENST00000427294	ATP6V0E1P4	ATP6V0E1P4	ATPase, H+ transporting, lysosomal 9kDa, V0 subunit e1 pseudogene 4 [Source:HGNC Symbol;Acc:HGNC:41938]	chr1	+	Multiple_Complex	47550196	47550753	6.44	5.99	6.13	7.23	7.15	6.02
TC0100010440.hg.1	4.7	5.88	0.35	0.91	2.27	0.0411	0.3913	ENST00000365117; uc057mxv.1	Y_RNA	Y_RNA	Y RNA [Source:RFAM;Acc:RF00019]	chr1	+	NonCoding	164854231	164854332	4.72	5.3	4.78	6.55	5.99	4.67
TC0200015790.hg.1	8.78	9.96	0.32	0.2	2.27	4.52e-05	0.0066	NM_001195731; NM_024536; ENST00000243776; ENST00000373891; ENST00000535926; BC021223; BC023531; OTTHUMT00000130268; OTTHUMT00000130269	CHPF	CHPF	chondroitin polymerizing factor	chr2	-	Multiple_Complex	219538947	219543787	8.76	8.79	9.98	9.73	10.13	8.22
TC0300012422.hg.1	7.11	8.29	0.12	0.46	2.27	0.0006	0.039	ENST00000509123	ENPP7P3	ENPP7P3	ectonucleotide pyrophosphatase/phosphodiesterase 7 pseudogene 3 [Source:HGNC Symbol;Acc:HGNC:48686]	chr3	-	Multiple_Complex	130167790	130168030	7.31	7.11	8.35	8.62	7.72	7.1
TC0400008510.hg.1	6.92	8.1	0.12	0.08	2.27	2.7e-05	0.0046	ENST00000514175	ACTN4P1	ACTN4P1	actinin, alpha 4 pseudogene 1 [Source:HGNC Symbol;Acc:HGNC:44028]	chr4	+	Pseudogene	116598161	116599611	7.04	6.92	8.18	8.02	8.1	6.79
TC1200008023.hg.1	10.93	12.11	0.41	0.35	2.27	0.0041	0.1284	uc058qkx.1	RNU6-166P	RNU6-166P	RNA, U6 small nuclear 166, pseudogene [Source:HGNC Symbol;Acc:HGNC:47129]	chr12	+	Small_RNA	65095749	65095855	11.29	10.97	11.5	12.13	12.09	10.48
TC1800007092.hg.1	8.61	9.8	0.22	0.56	2.27	0.0018	0.079	NM_017947; ENST00000261326; ENST00000588132; BC012079; OTTHUMT00000255801; OTTHUMT00000444104	MOCOS	MOCOS	molybdenum cofactor sulfurase	chr18	+	Multiple_Complex	36187517	36272157	8.59	8.48	9.81	8.99	10.05	8.91
TC1900009302.hg.1	10.51	11.69	0.19	0.22	2.27	5.42e-05	0.0074	NM_001195733; NM_001300849; NM_012398; ENST00000335312; ENST00000537021; ENST00000539785; ENST00000587482; ENST00000589578; ENST00000592530; OTTHUMT00000453432; OTTHUMT00000453627; OTTHUMT00000453628; OTTHUMT00000453629; OTTHUMT00000453630; OTTHUMT00000453631	PIP5K1C	PIP5K1C	phosphatidylinositol-4-phosphate 5-kinase, type I, gamma	chr19	-	Multiple_Complex	3630181	3700492	10.51	10.8	11.72	11.44	11.87	10.44
TC0100008697.hg.1	9.82	11	0.08	0.26	2.28	0.0002	0.0188	NM_001190463; NM_001902; NM_153742; ENST00000346806; ENST00000370938; ENST00000411986; ENST00000464926; ENST00000482383; BC015807; OTTHUMT00000025918; OTTHUMT00000025919; OTTHUMT00000025920; OTTHUMT00000025921; uc010oqq.2	CTH	CTH	cystathionine gamma-lyase	chr1	+	Multiple_Complex	70411218	70439851	9.83	9.8	11	11.11	10.61	9.68
TC0100011881.hg.1	12.28	13.47	0.13	0.5	2.28	0.0008	0.0466	ENST00000466086	FTH1P2	FTH1P2	ferritin, heavy polypeptide 1 pseudogene 2 [Source:HGNC Symbol;Acc:HGNC:3989]	chr1	+	Pseudogene	228687415	228687826	12.29	12.37	12.99	13.44	14	12.11
TC0300010350.hg.1	10.44	11.63	0.15	0.09	2.28	4.51e-05	0.0066	NM_004625; ENST00000285018; ENST00000489346; ENST00000497808; BC008811; OTTHUMT00000252031; OTTHUMT00000340426; OTTHUMT00000340427	WNT7A	WNT7A	wingless-type MMTV integration site family, member 7A	chr3	-	Multiple_Complex	13816258	13880121	10.25	10.54	11.69	11.52	11.64	10.46
TC0400010832.hg.1	5.12	6.3	0.43	0.88	2.28	0.0276	0.3322	NR_110595	ADGRL3-AS1	ADGRL3-AS1	adhesion G protein-coupled receptor L3 antisense RNA 1	chr4	-	NonCoding	62071752	62165554	5.08	5.15	4.78	6.32	6.28	4.37
TC1400008332.hg.1	7.14	8.33	0.51	0.57	2.28	0.0002	0.0203	NR_026774; ENST00000556973	LINC00239	LINC00239	long intergenic non-protein coding RNA 239	chr14	+	NonCoding	101730437	101736088	7.15	7.12	8.39	7.61	8.72	6.26
TC2000008499.hg.1	11.42	12.61	0.28	0.35	2.28	0.0111	0.2158	NM_001042576; NM_004587; ENST00000246043; ENST00000360807; ENST00000377807; ENST00000377813; ENST00000398782; ENST00000455029; ENST00000468428; ENST00000470422; ENST00000495501; ENST00000610403; ENST00000620641; BC128577; BC128578; OTTHUMT00000078124; OTTHUMT00000078125; OTTHUMT00000078126; OTTHUMT00000078127; OTTHUMT00000078128; OTTHUMT00000078129; OTTHUMT00000476856; OTTHUMT00000476857; uc002wp…	RRBP1	RRBP1	ribosome binding protein 1	chr20	-	Multiple_Complex	17613678	17682295	11.4	11.44	12.69	12.03	12.57	11.91
TC0200013780.hg.1	4.44	5.64	0.42	0.19	2.29	0.0005	0.034	ST6GAL2.gAug10-unspliced	ST6GAL2	ST6GAL2	Transcript Identified by AceView, Entrez Gene ID(s) 84620	chr2	-	Unassigned	106812419	106812978	5.17	4.46	5.63	5.53	5.9	4.42
TC1000006816.hg.1	8.18	9.38	0.13	0.15	2.29	2.38e-05	0.0042	NM_001008211; NM_001008212; NM_001008213; NM_021980; ENST00000263036; ENST00000378747; ENST00000378748; ENST00000378752; ENST00000378757; ENST00000378764; ENST00000424614; ENST00000430081; ENST00000469025; ENST00000482140; ENST00000486862; ENST00000487935; BC013876; BC032762; OTTHUMT00000046830; OTTHUMT00000046831; OTTHUMT00000046832; OTTHUMT00000046833; OTTHUMT00000046834; OTTHUMT00000046835; OT…	OPTN	OPTN	optineurin	chr10	+	Multiple_Complex	13099449	13138308	8.17	8.4	9.5	9.2	9.4	8.19
TC1000008958.hg.1	5.99	7.18	0.34	0.82	2.29	0.0023	0.0915	uc057wca.1	SNORA17	SNORA17	Small nucleolar RNA SNORA17 [Source:RFAM;Acc:RF00560]	chr10	+	Small_RNA	113820459	113820590	6.27	6.02	6.33	7.2	7.98	5.59
TC1300008487.hg.1	12.43	13.63	0.21	0.09	2.29	0.0003	0.0216	NM_003045; ENST00000380752; ENST00000450494; ENST00000473577; BC063303; BC069358; BC115407; OTTHUMT00000044337; OTTHUMT00000044338; OTTHUMT00000044339	SLC7A1	SLC7A1	solute carrier family 7 (cationic amino acid transporter, y+ system), member 1	chr13	-	Multiple_Complex	29509410	29595688	12.8	12.46	13.74	13.56	13.62	12.41
TC1700007437.hg.1	6.59	7.79	0.37	0.68	2.29	0.0138	0.2405	uc060dle.1	snoU13	snoU13	Small nucleolar RNA U13 [Source:RFAM;Acc:RF01210]	chr17	+	Small_RNA	29883006	29883109	6.91	6.63	6.61	7.75	7.83	6.17
TC1900008020.hg.1	13.57	14.76	0.11	0.06	2.29	1.17e-05	0.0024	NM_004924; ENST00000252699; ENST00000390009; ENST00000424234; ENST00000440400; ENST00000477174; ENST00000489451; ENST00000495553; ENST00000497637; ENST00000586538; ENST00000588618; ENST00000589528; BC005033; OTTHUMT00000268091; OTTHUMT00000268092; OTTHUMT00000268093; OTTHUMT00000268094; OTTHUMT00000268095; OTTHUMT00000268096; OTTHUMT00000459232; OTTHUMT00000459235; OTTHUMT00000459236; OTTHUMT0000…	ACTN4	ACTN4	actinin, alpha 4	chr19	+	Multiple_Complex	38647627	38731583	13.38	13.55	14.82	14.76	14.7	13.58
TC1900008888.hg.1	7.62	8.81	0.36	0.17	2.29	0.0004	0.0304	NM_017729; ENST00000201647; ENST00000245618; ENST00000540810; ENST00000585347; ENST00000586329; ENST00000587715; ENST00000587786; ENST00000587901; ENST00000588359; ENST00000589362; ENST00000589694; ENST00000590232; ENST00000590610; ENST00000591219; ENST00000592044; ENST00000592102; ENST00000592284; ENST00000592318; ENST00000592824; BC004907; BC015763; OTTHUMT00000451710; OTTHUMT00000451711; OTTHU…	EPS8L1	EPS8L1	EPS8-like 1	chr19	+	Multiple_Complex	55072020	55087923	7.66	8.24	9.08	8.82	8.76	7.58
TC1900009290.hg.1	4.91	6.1	0.27	0.49	2.29	0.0008	0.0455	uc060rpv.1	SNORD38	SNORD38	Small nucleolar RNA SNORD38 [Source:RFAM;Acc:RF00212]	chr19	-	Small_RNA	3521248	3521320	4.88	4.45	5.25	6.1	6.1	4.93
TC1900012046.hg.1	9.02	10.21	0.22	0.3	2.29	0.0001	0.0149	ENST00000291892; ENST00000396247; ENST00000415061; ENST00000586945; ENST00000587026; ENST00000587046; ENST00000587373; ENST00000587721; ENST00000588306; ENST00000588941; ENST00000589197; ENST00000589305; ENST00000589605; ENST00000590349; ENST00000591023; ENST00000591603; ENST00000592573; ENST00000593134; ENST00000610356; BC009881; OTTHUMT00000451470; OTTHUMT00000451471; OTTHUMT00000451472; OTTHUM…	RDH13	RDH13	retinol dehydrogenase 13 (all-trans/9-cis)	chr19	-	Multiple_Complex	55044324	55071291	9.25	9.01	9.7	10.17	10.26	8.8
TC0200012956.hg.1	14.44	15.64	0.18	0.49	2.3	0.0037	0.1196	NM_001244710; NM_002056; ENST00000357308; ENST00000361060; ENST00000493759; ENST00000494201; BC045641; OTTHUMT00000327274; OTTHUMT00000327275; OTTHUMT00000327277; uc002sfi.2	GFPT1	GFPT1	glutamine--fructose-6-phosphate transaminase 1	chr2	-	Multiple_Complex	69319769	69387254	14.44	14.26	15.64	15.65	14.79	14.63
TC0400006920.hg.1	6.15	7.35	0.41	0.31	2.3	0.0059	0.1555	NR_033931; ENST00000502759; ENST00000506739; ENST00000511200; ENST00000512754	LINC01085	LINC01085	long intergenic non-protein coding RNA 1085	chr4	+	Multiple_Complex	14111968	14140461	6.07	6.83	7.37	7.34	6.81	6.2
TC0400012300.hg.1	11.96	13.16	0.52	0.43	2.3	0.0302	0.3452	NR_039659_5	MIR4454	MIR4454	Homo sapiens microRNA 4454 (MIR4454), microRNA.	chr4	-	Multiple_Complex	163093574	163093628	12.86	11.93	13.1	12.45	13.25	11.98
TC0600009569.hg.1	10.83	12.03	0.69	0.63	2.3	0.0075	0.1767	ENST00000384518; uc063rto.1	Y_RNA	Y_RNA	Y RNA [Source:RFAM;Acc:RF00019]	chr6	+	NonCoding	136934765	136934866	11.56	10.78	11.27	12.1	12.51	10.17
TC0800011956.hg.1	14.82	16.02	0.31	0.29	2.3	0.0007	0.0441	ENST00000612268	MIR7641-1	MIR7641-1	microRNA 7641-1	chr8	-	Precursor_microRNA	138803386	138803446	15.08	14.85	16.06	15.68	16.26	14.48
TC0900011603.hg.1	16.22	17.42	0.31	0.17	2.3	4.08e-06	0.0011	NM_000118; NM_001114753; NM_001278138; ENST00000344849; ENST00000373203; ENST00000462196; ENST00000480266; ENST00000486329; BC014271; OTTHUMT00000054312; OTTHUMT00000054313; OTTHUMT00000054314; OTTHUMT00000054316	ENG	ENG	endoglin	chr9	-	Multiple_Complex	127815012	127854773	16.21	16.24	17.23	17.44	17.56	15.69
TC1100011398.hg.1	8.18	9.39	0.52	0.43	2.3	0.0058	0.1534	NM_198923; ENST00000309106; OTTHUMT00000396874; uc010rqf.2	MRGPRD	MRGPRD	MAS-related GPR, member D	chr11	-	Coding	68809688	68980986	8.82	7.8	8.9	9.76	9.43	8.12
TC1700007319.hg.1	13.53	14.73	0.04	0.89	2.3	0.0027	0.1008	NM_015626; NM_134265; ENST00000262394; ENST00000348811; ENST00000427287; ENST00000467843; ENST00000487603; ENST00000578312; ENST00000579733; ENST00000581089; ENST00000581185; ENST00000581440; ENST00000582208; ENST00000583096; ENST00000583193; ENST00000583742; ENST00000583786; ENST00000584114; ENST00000584354; BC021110; OTTHUMT00000255391; OTTHUMT00000255392; OTTHUMT00000255393; OTTHUMT00000255394…	WSB1	WSB1	WD repeat and SOCS box containing 1	chr17	+	Multiple_Complex	27294076	27315926	13.53	13.46	15.62	14.72	13.84	13.52
TC0100008986.hg.1	4.51	5.72	0.11	0.32	2.31	0.0005	0.0356	ENST00000432395.1; OTTHUMT00000029205; uc057iez.1	RP5-943J3.1	RP5-943J3.1	novel transcript	chr1	+	NonCoding	89788914	89790492	4.37	4.59	5.69	5.45	6.09	4.53
TC0800011207.hg.1	9.44	10.64	0.49	0.6	2.31	0.0023	0.0899	NR_002581; ENST00000384339; uc003yig.1	SNORA72	SNORA72	small nucleolar RNA, H/ACA box 72	chr8	-	Small_RNA	98042086	98042217	9.41	9.46	9.71	10.61	10.85	8.58
TC0900012212.hg.1	15.72	16.92	0.11	0.14	2.31	1.11e-05	0.0023	NM_001122; NR_038064; ENST00000276914; ENST00000380464; ENST00000380465; ENST00000464326; ENST00000472715; ENST00000475923; BC005127; OTTHUMT00000051829; OTTHUMT00000051830; OTTHUMT00000051831; OTTHUMT00000051832; OTTHUMT00000051835; OTTHUMT00000051836	PLIN2	PLIN2	perilipin 2	chr9	-	Multiple_Complex	19108375	19127606	15.71	15.83	16.83	17.1	16.91	15.62
TC1600006635.hg.1	7.73	8.93	0.63	0.07	2.31	0.0001	0.0125	NM_001135086	PRSS41	PRSS41	protease, serine 41	chr16	+	Multiple_Complex	2798485	2805132	8.21	7.8	9.03	8.91	8.93	6.98
TC0100011904.hg.1	9.55	10.76	0.44	0.82	2.32	0.0002	0.0191	uc057qfx.1	RNU6-180P	RNU6-180P	RNA, U6 small nuclear 180, pseudogene [Source:HGNC Symbol;Acc:HGNC:47143]	chr1	+	Small_RNA	229383128	229383188	9.53	10	10.86	10.65	12.17	9.13
TC0200014792.hg.1	8.57	9.79	0.32	0.85	2.32	0.0182	0.2757	NM_001278458; NM_001278460; NM_001278461; NM_014900; ENST00000342193; ENST00000375458; ENST00000392717; ENST00000409184; ENST00000414843; ENST00000434366; ENST00000439313; ENST00000444537; ENST00000445474; ENST00000448708; ENST00000452626; ENST00000456171; ENST00000456693; ENST00000460238; ENST00000474975; ENST00000480873; ENST00000483743; ENST00000489955; ENST00000491126; ENST00000493713; ENST00…	COBLL1	COBLL1	cordon-bleu WH2 repeat protein like 1	chr2	-	Multiple_Complex	164653331	164843679	8.62	8.52	10.6	9.83	8.9	9.12
TC0300008175.hg.1	5.31	6.53	0.1	0.53	2.32	0.005	0.1417	ENST00000364641; uc032rvi.2	Y_RNA	Y_RNA	Y RNA [Source:RFAM;Acc:RF00019]	chr3	+	NonCoding	101647421	101647522	5.44	5.3	5.61	6.53	6.53	5.26
TC0500010008.hg.1	11.93	13.14	0.54	0.35	2.32	0.0208	0.2934	NR_039659_4	MIR4454	MIR4454	Homo sapiens microRNA 4454 (MIR4454), microRNA.	chr5	-	Precursor_microRNA	7269303	7269354	12.86	11.91	13.1	12.57	13.23	11.94
TC0500012128.hg.1	11.93	13.14	0.54	0.35	2.32	0.0208	0.2934	NR_039659_2	MIR4454	MIR4454	Homo sapiens microRNA 4454 (MIR4454), microRNA.	chr5	-	Precursor_microRNA	136301805	136301856	12.86	11.91	13.1	12.57	13.23	11.94
TC0600011085.hg.1	6.38	7.59	0.31	0.29	2.32	2.92e-05	0.0049	NR_002174; NR_027626; OTTHUMT00000043291; OTTHUMT00000043292; OTTHUMT00000043293; OTTHUMT00000043294; OTTHUMT00000043295; OTTHUMT00000043297; OTTHUMT00000043298; OTTHUMT00000043299	CMAHP	CMAHP	cytidine monophospho-N-acetylneuraminic acid hydroxylase, pseudogene	chr6	-	Multiple_Complex	25081067	25166555	6.39	6.37	8.1	7.58	7.61	5.85
TC0X00010272.hg.1	11.93	13.14	0.54	0.35	2.32	0.0208	0.2934	NR_039659	MIR4454	MIR4454	microRNA 4454	chrX	-	Precursor_microRNA	92824852	92824903	12.86	11.91	13.1	12.57	13.23	11.94
TC1000009863.hg.1	7.02	8.23	0.34	0.51	2.32	9.29e-06	0.002	NM_001282695; NM_001282696; NM_001282697; NM_001282698; NM_001282699; NM_001282700; NM_001282701; NM_001282702; NM_001282703; NM_031453; ENST00000181796; ENST00000378458; ENST00000378462; ENST00000378465; ENST00000378467; ENST00000378470; ENST00000442012; ENST00000452706; ENST00000464952; ENST00000468492; ENST00000468747; ENST00000471815; ENST00000472095; ENST00000474143; ENST00000475786; ENST000…	FAM107B	FAM107B	family with sequence similarity 107, member B	chr10	-	Multiple_Complex	14518557	14774897	6.53	7.03	8.18	8.28	9.12	7.18
TC1100011104.hg.1	5.95	7.16	0.34	0.44	2.32	0.0031	0.108	ENST00000596971.1; OTTHUMT00000464644; uc058cny.1	RP11-727F15.13	RP11-727F15.13	novel transcript, sense intronic to STX5	chr11	-	NonCoding	62807682	62808063	6.19	5.99	6.45	7.12	7.28	5.52
TC0200009238.hg.1	10.31	11.53	0.54	0.7	2.33	0.0088	0.1931	ENST00000363562; uc061nrl.1	Y_RNA	Y_RNA	Y RNA [Source:RFAM;Acc:RF00019]	chr2	+	NonCoding	128067800	128067901	10.6	10.34	10.34	11.64	11.43	9.56
TC0200014414.hg.1	8.75	9.97	0.11	0.47	2.33	9.37e-05	0.0108	NM_001008540; NM_003467; ENST00000241393; ENST00000409817; ENST00000466288; BC020968; uc002tuy.3	CXCR4	CXCR4	chemokine (C-X-C motif) receptor 4	chr2	-	Multiple_Complex	136114349	136118165	8.76	8.81	9.92	9.67	10.58	8.6
TC0200015194.hg.1	6.78	8	0.42	0.43	2.33	0.0006	0.0405	NM_001032281; NM_006287; ENST00000233156; ENST00000339091; ENST00000392365; ENST00000409676; ENST00000417013; ENST00000420747; ENST00000421427; ENST00000426055; ENST00000435414; ENST00000437725; ENST00000453013; ENST00000481132; ENST00000481389; BC015514; OTTHUMT00000255881; OTTHUMT00000334637; OTTHUMT00000334638; OTTHUMT00000334639; OTTHUMT00000334640; OTTHUMT00000334641; OTTHUMT00000334642; OTT…	TFPI	TFPI	tissue factor pathway inhibitor (lipoprotein-associated coagulation inhibitor)	chr2	-	Multiple_Complex	187464230	187565760	6.35	6.79	8.02	7.38	8.21	7.2
TC0600012875.hg.1	6.62	7.84	0.16	0.2	2.33	5.69e-05	0.0076	NM_002037; NM_153047; NM_153048; ENST00000229471; ENST00000354650; ENST00000368667; ENST00000368678; ENST00000368682; ENST00000462598; ENST00000462856; ENST00000467899; ENST00000467921; ENST00000471959; ENST00000476769; ENST00000484067; ENST00000487824; ENST00000491885; ENST00000495927; ENST00000495935; ENST00000496864; ENST00000517419; ENST00000518295; ENST00000518630; ENST00000520518; ENST00000…	FYN	FYN	FYN proto-oncogene, Src family tyrosine kinase	chr6	-	Multiple_Complex	111660332	111873452	6.64	6.6	8.02	7.62	7.86	6.89
TC1200007540.hg.1	4.51	5.73	0.2	0.14	2.33	0.0002	0.0183	ENST00000549516.1; kareri.bAug10; OTTHUMT00000408938; uc058nln.1	RP11-386G11.3; kareri	RP11-386G11.3	Transcript Identified by AceView; novel transcript antisense to DDN	chr12	+	NonCoding	48995150	48996334	4.47	4.85	5.62	5.71	5.89	4.54
TC0100009776.hg.1	8.38	9.6	0.42	0.38	2.34	0.0013	0.0656	NR_002305; OTTHUMT00000098474	PDIA3P1	PDIA3P1	protein disulfide isomerase family A member 3 pseudogene 1	chr1	+	Multiple_Complex	147177851	147179949	7.89	8.72	9.67	9.55	8.95	8.43
TC0X00007364.hg.1	8.07	9.3	0.72	0.79	2.34	0.0153	0.2526	NR_002953; ENST00000408789	SNORA11	SNORA11	small nucleolar RNA, H/ACA box 11	chrX	+	Small_RNA	54814370	54814500	8.15	7.98	9.32	9.29	10.67	9.31
TC1200011601.hg.1	6.59	7.82	0.08	0.42	2.34	0.0004	0.0294	ENST00000480166; uc058sac.1	RN7SL88P	RN7SL88P	RNA, 7SL, cytoplasmic 88, pseudogene [Source:HGNC Symbol;Acc:HGNC:46104]	chr12	-	NonCoding	96101951	96102249	6.58	6.53	7.12	7.76	7.9	6.69
TC1400007207.hg.1	7.79	9.02	0.24	0.3	2.34	0.0107	0.2122	NM_001161576; NM_001161577; NM_015589; ENST00000251091; ENST00000392067; ENST00000553988; ENST00000554335; ENST00000554587; ENST00000555091; ENST00000555112; ENST00000555192; ENST00000555719; ENST00000556069; ENST00000557013; ENST00000557692; ENST00000631086; BC121173; BC121174; OTTHUMT00000411186; OTTHUMT00000411187; OTTHUMT00000411188; OTTHUMT00000411189; OTTHUMT00000411190; OTTHUMT00000411191;…	SAMD4A	SAMD4A	sterile alpha motif domain containing 4A	chr14	+	Multiple_Complex	54567097	54793315	8.2	7.76	8.51	9.08	8.98	7.83
TC1400009839.hg.1	5.98	7.21	0.48	0.45	2.34	8.19e-05	0.0098	NM_001256430; NM_033104; ENST00000267540; ENST00000553821; ENST00000554710; ENST00000555226; ENST00000555284; ENST00000555447; ENST00000556280; ENST00000557055; ENST00000614646; BC069359; BC069389; BC069502; BC117493; BC117495; OTTHUMT00000413314; OTTHUMT00000413315; OTTHUMT00000413316; OTTHUMT00000413317; OTTHUMT00000413318; OTTHUMT00000413319; OTTHUMT00000413320; OTTHUMT00000413321	STON2	STON2	stonin 2	chr14	-	Multiple_Complex	81260650	81436465	6.03	5.46	7.98	7.27	7.15	6.41
TC2200009230.hg.1	6.88	8.1	0.14	0.33	2.34	4.28e-05	0.0063	NM_001024938; NM_001024939; NM_001282864; NM_030807; NR_104248; ENST00000255830; ENST00000316185; ENST00000345044; ENST00000398356; ENST00000403208; ENST00000405286; ENST00000405340; ENST00000405847; ENST00000418102; ENST00000423972; ENST00000436643; ENST00000440493; ENST00000461809; ENST00000467660; ENST00000472526; ENST00000473357; ENST00000473740; ENST00000482576; ENST00000486907; ENST00000489…	SLC2A11	SLC2A11	solute carrier family 2 (facilitated glucose transporter), member 11	chr22	+	Multiple_Complex	23856703	23886309	6.88	6.87	8.4	8.13	7.74	7.11
TC0100013061.hg.1	5.87	7.1	0.44	0.26	2.35	0.0004	0.0313	NM_001271733; OTTHUMT00000400328; OTTHUMT00000400329; OTTHUMT00000400330; OTTHUMT00000400331; OTTHUMT00000479195	MST1L	MST1L	macrophage stimulating 1-like	chr1	-	Multiple_Complex	16754634	16770237	6.58	5.91	7.36	7.1	6.83	5.75
TC0100018246.hg.1	5.77	7	0.25	0.35	2.35	5.3e-05	0.0073	NM_032270; ENST00000370454; ENST00000416805; ENST00000479252; ENST00000482063; BC113973; OTTHUMT00000028435; OTTHUMT00000029206; OTTHUMT00000097360; OTTHUMT00000097361	LRRC8C	LRRC8C	leucine rich repeat containing 8 family, member C	chr1	+	Multiple_Complex	89633072	89769903	5.43	5.92	7.04	7.28	6.59	5.79
TC0600010609.hg.1	12.02	13.25	0.16	0.49	2.35	0.0013	0.0635	NM_183373; ENST00000380277; ENST00000380283; ENST00000477592; ENST00000485986; BC056908; OTTHUMT00000039688; OTTHUMT00000039689; OTTHUMT00000039690; OTTHUMT00000039691	PXDC1	PXDC1	PX domain containing 1	chr6	-	Multiple_Complex	3722602	3752026	11.97	12.03	13.19	12.85	13.82	12.28
TC1100009947.hg.1	6.28	7.51	0.1	0.81	2.35	0.0021	0.087	NM_001005167; ENST00000329322; ENST00000379946; OTTHUMT00000401144	OR52E6	OR52E6	olfactory receptor, family 52, subfamily E, member 6	chr11	-	Coding	5840928	5841952	6.26	6.21	6.58	7.61	8.18	6.39
TC1200007873.hg.1	5.14	6.37	0.38	0.26	2.35	0.0005	0.0349	uc058pvk.1	RNU6-879P	RNU6-879P	RNA, U6 small nuclear 879, pseudogene [Source:HGNC Symbol;Acc:HGNC:47842]	chr12	+	Small_RNA	57415296	57415403	5.18	5.47	6.09	6.61	6.39	4.71
TC1200009892.hg.1	10.02	11.26	0.21	0.09	2.35	0.0009	0.0502	NM_001172632; NM_001172633; NM_002543; ENST00000309539; ENST00000339968; ENST00000432556; ENST00000536989; ENST00000538745; ENST00000538873; ENST00000539518; ENST00000543414; ENST00000543993; ENST00000544577; ENST00000545927; BC022295; OTTHUMT00000400091; OTTHUMT00000400092; OTTHUMT00000400094; OTTHUMT00000400095; OTTHUMT00000400096; OTTHUMT00000400097; OTTHUMT00000400100; OTTHUMT00000400101; OTT…	OLR1	OLR1	oxidized low density lipoprotein (lectin-like) receptor 1	chr12	-	Multiple_Complex	10158300	10172191	9.87	10	11.26	11.24	11.4	10.29
TC2200007909.hg.1	8.84	10.07	0.15	0.28	2.35	1.56e-05	0.003	NM_001122731; NM_001136004; NM_015241; ENST00000252134; ENST00000383094; ENST00000400561; ENST00000414725; ENST00000424046; ENST00000441493; ENST00000461307; ENST00000462645; ENST00000465886; ENST00000495076; ENST00000498345; ENST00000498573; ENST00000577821; ENST00000578905; ENST00000578984; ENST00000579997; ENST00000580469; ENST00000584751; ENST00000585038; BC157876; BC171887; OTTHUMT0000031608…	MICAL3	MICAL3	microtubule associated monooxygenase, calponin and LIM domain containing 3	chr22	-	Multiple_Complex	17787649	18024559	9.1	8.83	10.56	10.07	10.08	8.84
TC0700013291.hg.1	11.6	12.84	0.37	0.38	2.36	5.22e-05	0.0072	NM_020728; ENST00000251527; ENST00000275418; ENST00000435514; ENST00000483958; ENST00000497111; ENST00000613624; OTTHUMT00000322647; OTTHUMT00000322650; OTTHUMT00000322651; OTTHUMT00000322653; OTTHUMT00000322654	ESYT2	ESYT2	extended synaptotagmin-like protein 2	chr7	-	Multiple_Complex	158730995	158830253	11.65	11.88	12.78	12.89	13.49	11.16
TC0800006921.hg.1	5.02	6.26	0.42	0.63	2.36	1.66e-05	0.0032	ENST00000519803.1; OTTHUMT00000375219; uc064kst.1	RP11-1105O14.1	RP11-1105O14.1	putative novel transcript	chr8	+	NonCoding	19678572	19689530	4.98	5.13	7.34	6.3	6.21	4.34
TC0Y00007128.hg.1	5.14	6.38	0.33	0.15	2.36	0.0004	0.0274	uc065ctd.1	RNA5SP522	RNA5SP522	5S ribosomal pseudogene 522 [Source:HGNC Symbol;Acc:HGNC:43422]	chrY	-	Ribosomal	18346123	18346238	5.71	5.11	6.12	6.39	6.38	5.17
TC1000007415.hg.1	5.43	6.67	0.1	0.23	2.36	4.72e-05	0.0068	NM_001184963; NM_173160; ENST00000476166; ENST00000479189; ENST00000480834; ENST00000616495; BC054876; OTTHUMT00000047698; OTTHUMT00000047699; OTTHUMT00000047700	FXYD4	FXYD4	FXYD domain containing ion transport regulator 4	chr10	+	Multiple_Complex	43371642	43376335	5.44	5.6	6.66	6.55	6.99	5.4
TC1700006729.hg.1	9.2	10.44	0.23	0.04	2.36	9.75e-05	0.0111	NM_000018; NM_001033859; NM_001270447; NM_001270448; ENST00000322910; ENST00000350303; ENST00000356839; ENST00000542255; ENST00000543245; ENST00000577191; ENST00000577433; ENST00000577857; ENST00000578033; ENST00000578269; ENST00000578319; ENST00000578421; ENST00000578579; ENST00000578711; ENST00000578809; ENST00000578824; ENST00000579286; ENST00000579391; ENST00000579425; ENST00000579546; ENST00…	ACADVL	ACADVL	acyl-CoA dehydrogenase, very long chain	chr17	+	Multiple_Complex	7217125	7225273	9.59	9.19	10.44	10.44	10.51	9.21
TC1700007858.hg.1	11.32	12.56	0.23	0.19	2.36	6.55e-06	0.0016	NM_021939; ENST00000321562; ENST00000429461; ENST00000455106; ENST00000464180; ENST00000487489; ENST00000489591; ENST00000490938; ENST00000585664; ENST00000585922; BC016467; OTTHUMT00000257410; OTTHUMT00000257412; OTTHUMT00000257413; OTTHUMT00000257414; OTTHUMT00000257415; OTTHUMT00000257416; OTTHUMT00000257417; OTTHUMT00000449106; OTTHUMT00000449107	FKBP10	FKBP10	FK506 binding protein 10	chr17	+	Multiple_Complex	41812680	41823217	11.53	11.35	12.76	12.55	12.38	11.07
TC1900008435.hg.1	9.01	10.25	0.1	0.35	2.36	3.98e-05	0.006	NM_003009; ENST00000509570; ENST00000593892; ENST00000595509; ENST00000595615; ENST00000598083; ENST00000598273; ENST00000598956; ENST00000599302; ENST00000599590; ENST00000599627; ENST00000599874; ENST00000601048; ENST00000601419; ENST00000601937; ENST00000602163; ENST00000612212; BC000581; BC032546; BC039597; BC047893; OTTHUMT00000464884; OTTHUMT00000464885; OTTHUMT00000464886; OTTHUMT000004648…	SEPW1	SEPW1	selenoprotein W, 1	chr19	+	Multiple_Complex	47778572	47784686	9.01	9.15	9.97	10.22	10.65	8.96
TC2100008128.hg.1	11.21	12.45	0.06	0.8	2.36	0.0038	0.122	NM_005867; ENST00000328264; ENST00000398948; ENST00000482032; BC069729; BC096162; BC096163; BC096164; OTTHUMT00000194834; OTTHUMT00000194835; OTTHUMT00000207170; uc002ywp.3	DSCR4	DSCR4	Down syndrome critical region 4	chr21	-	Coding	37951425	38121360	11.21	11.21	13.03	12.54	11.46	11.31
TC2200009338.hg.1	8.65	9.89	0.33	0.43	2.36	0.0004	0.0315	NM_001204240; NM_031937; ENST00000215790; ENST00000393906; ENST00000403362; ENST00000403477; ENST00000433426; ENST00000437122; ENST00000462073; ENST00000466666; ENST00000467596; ENST00000490449; BC136815; BC142940; BC150187; BC150214; BC171775; OTTHUMT00000320550; OTTHUMT00000320551; OTTHUMT00000320552; OTTHUMT00000320553; OTTHUMT00000320558; OTTHUMT00000320560; OTTHUMT00000320561; OTTHUMT0000032…	TBC1D10A	TBC1D10A	TBC1 domain family, member 10A	chr22	-	Multiple_Complex	30291990	30327046	8.96	8.68	9.94	9.4	10.25	8.29
TC0200009091.hg.1	11.38	12.62	0.18	0.22	2.37	0.0005	0.0357	NM_002881; ENST00000272519; ENST00000412383; ENST00000420510; ENST00000431732; ENST00000447591; ENST00000449649; ENST00000470417; ENST00000631312; BC018163; OTTHUMT00000254232; OTTHUMT00000332358; OTTHUMT00000332359; OTTHUMT00000332362; OTTHUMT00000338460; OTTHUMT00000338461; OTTHUMT00000338462	RALB	RALB	v-ral simian leukemia viral oncogene homolog B	chr2	+	Multiple_Complex	120240064	120294713	11.56	11.37	12.65	12.25	12.59	11.2
TC0700006520.hg.1	7.31	8.55	0.18	0.3	2.37	9.86e-05	0.0111	NM_002360; ENST00000343242; ENST00000403150; ENST00000406174; BC148265; OTTHUMT00000322712; OTTHUMT00000322713; OTTHUMT00000322714	MAFK	MAFK	v-maf avian musculoaponeurotic fibrosarcoma oncogene homolog K	chr7	+	Multiple_Complex	1530714	1543043	7.47	7.33	8.52	8.58	9.07	7.11
TC0700012909.hg.1	10.28	11.53	0.09	0.27	2.37	8.18e-06	0.0019	NM_001005328; NR_033942; ENST00000493325; BC136704; BC136711; OTTHUMT00000349979	OR2A7; ARHGEF34P	OR2A7	olfactory receptor, family 2, subfamily A, member 7; Rho guanine nucleotide exchange factor 34, pseudogene	chr7	-	Multiple_Complex	144258607	144286966	10.37	10.19	12	11.56	11.49	10.28
TC1300008309.hg.1	13.44	14.68	0.23	0.21	2.37	7.27e-05	0.009	ENST00000450676	FTH1P7	FTH1P7	ferritin, heavy polypeptide 1 pseudogene 7 [Source:HGNC Symbol;Acc:HGNC:3994]	chr13	-	Multiple_Complex	22695860	22696770	13.14	13.58	14.32	14.69	14.68	13.46
TC1800007921.hg.1	9.61	10.85	0.23	0.62	2.37	0.0024	0.0921	OTTHUMT00000350305	RPL31P59	RPL31P59	ribosomal protein L31 pseudogene 59	chr18	-	Multiple_Complex	3377916	3378247	9.22	9.59	10.83	9.78	10.88	9.63
TC0100012008.hg.1	10.08	11.33	0.33	1.27	2.38	0.0127	0.2306	KCNK1.mAug10-unspliced	KCNK1	KCNK1	Transcript Identified by AceView, Entrez Gene ID(s) 3775	chr1	+	Unassigned	233664100	233664532	10.06	9.5	12.35	11.48	9.85	10.1
TC0500006870.hg.1	7.44	8.69	0.32	0.45	2.38	0.0003	0.023	uc063cnh.1	RNU6-1003P	RNU6-1003P	RNA, U6 small nuclear 1003, pseudogene [Source:HGNC Symbol;Acc:HGNC:47966]	chr5	+	Small_RNA	17240611	17240715	7.41	7.15	9.38	8.53	8.71	7.78
TC0500010203.hg.1	13.67	14.92	0.45	0.06	2.38	7.77e-05	0.0095	NM_012334; ENST00000274203; ENST00000502436; ENST00000505695; ENST00000506343; ENST00000507288; ENST00000508318; ENST00000510401; ENST00000511972; ENST00000512061; ENST00000513610; ENST00000513882; ENST00000515803; BC137168; BC150285; OTTHUMT00000366167; OTTHUMT00000366168; OTTHUMT00000366169; OTTHUMT00000366170; OTTHUMT00000366171; OTTHUMT00000366172; OTTHUMT00000366173; OTTHUMT00000366174; OTTH…	MYO10	MYO10	myosin X	chr5	-	Multiple_Complex	16661907	16936276	13.7	13.2	14.93	15.03	14.91	14.1
TC0600011425.hg.1	7.68	8.93	0.33	0.63	2.38	0.0035	0.1156	ENST00000362462; uc063nal.1	Y_RNA	Y_RNA	Y RNA [Source:RFAM;Acc:RF00019]	chr6	-	NonCoding	31402152	31402250	8.03	7.65	7.97	9.16	8.91	7.38
TC0700013383.hg.1	9.49	10.74	0.45	0.51	2.38	0.0006	0.0376	NM_001287060; NM_001287061; NM_001287062; NM_014504; NR_104676; ENST00000284957; ENST00000380828; ENST00000437078; ENST00000439720; ENST00000442563; ENST00000450873; ENST00000461017; ENST00000484547; ENST00000510829; ENST00000607882; BC015330; OTTHUMT00000251737; OTTHUMT00000345648; OTTHUMT00000345649; OTTHUMT00000345650; OTTHUMT00000345651; OTTHUMT00000345652; OTTHUMT00000472515	RABGEF1	RABGEF1	RAB guanine nucleotide exchange factor (GEF) 1	chr7	+	Multiple_Complex	66682091	66811464	9.51	9.46	11.47	10.48	10.72	10.27
TC0900007163.hg.1	6.79	8.04	0.14	0.16	2.38	2.88e-05	0.0048	NM_014907; ENST00000359927; ENST00000377765; ENST00000539465; BC114965; OTTHUMT00000052473; OTTHUMT00000402969; OTTHUMT00000402970; uc004aah.1	FRMPD1	FRMPD1	FERM and PDZ domain containing 1	chr9	+	Coding	37651000	37746904	6.8	6.77	8.02	7.9	8.22	6.55
TC1200009964.hg.1	6.13	7.39	0.52	0.54	2.38	0.0007	0.044	NM_018050; ENST00000396349; ENST00000535902; ENST00000543314; ENST00000545735; BC032998; OTTHUMT00000400144; OTTHUMT00000400145; OTTHUMT00000400147; OTTHUMT00000400148	MANSC1	MANSC1	MANSC domain containing 1	chr12	-	Coding	12326056	12350541	6.2	5.51	7.44	6.78	7.86	6.54
TC1200010606.hg.1	6.53	7.78	0.47	0.17	2.38	0.0003	0.0245	NM_003394; ENST00000301061; ENST00000403957; ENST00000407467; ENST00000413630; ENST00000420388; ENST00000475740; BC096353; BC096354; BC096356; OTTHUMT00000319863; OTTHUMT00000319864; OTTHUMT00000319865; OTTHUMT00000319866; OTTHUMT00000319867; OTTHUMT00000319868	WNT10B	WNT10B	wingless-type MMTV integration site family, member 10B	chr12	-	Multiple_Complex	48965340	48971858	6.51	7.02	7.78	7.61	7.95	6.07
TC1500010783.hg.1	7.44	8.68	0.26	0.25	2.38	2.59e-05	0.0045	NM_020210; NM_198925; ENST00000332496; ENST00000411539; ENST00000558051; ENST00000558065; ENST00000558848; ENST00000558895; ENST00000558975; ENST00000559074; ENST00000559247; ENST00000559300; ENST00000559792; ENST00000559983; ENST00000560003; ENST00000560089; ENST00000560263; ENST00000560993; ENST00000561085; ENST00000561252; ENST00000561321; BC110853; BC126438; OTTHUMT00000416809; OTTHUMT0000041…	SEMA4B	SEMA4B	sema domain, immunoglobulin domain (Ig), transmembrane domain (TM) and short cytoplasmic domain, (semaphorin) 4B	chr15	+	Multiple_Complex	90184918	90229679	7.44	7.44	8.67	8.25	8.7	6.99
TC0200016444.hg.1	7.32	8.58	0.38	0.44	2.39	3.07e-05	0.005	ENST00000454137; ENST00000607272; OTTHUMT00000470704; OTTHUMT00000470705	MSH6	MSH6	mutS homolog 6	chr2	+	NonCoding	47695530	47760559	7.73	7.29	9.27	8.6	8.43	6.97
TC0300007596.hg.1	13.68	14.94	0.09	0.09	2.39	1.16e-05	0.0024	NM_001164317; NM_001164318; NM_001164319; NM_001457; ENST00000295956; ENST00000358537; ENST00000419752; ENST00000429972; ENST00000466455; ENST00000468939; ENST00000470231; ENST00000475487; ENST00000477629; ENST00000481470; ENST00000484981; ENST00000490882; ENST00000491408; ENST00000493452; OTTHUMT00000353569; OTTHUMT00000353570; OTTHUMT00000353571; OTTHUMT00000353572; OTTHUMT00000353573; OTTHUMT0…	FLNB	FLNB	filamin B, beta	chr3	+	Multiple_Complex	58008400	58172255	13.68	13.76	14.86	14.93	15.03	13.58
TC0800011683.hg.1	6.11	7.37	0.4	0.33	2.39	3.07e-05	0.005	NM_001242463; NM_058229; NM_148177; ENST00000287396; ENST00000443022; ENST00000517956; ENST00000520511; ENST00000521719; ENST00000524000; BC024030; BC120963; BC120964; OTTHUMT00000381281; OTTHUMT00000381282; OTTHUMT00000381283; OTTHUMT00000381284; OTTHUMT00000381285; OTTHUMT00000381286	FBXO32	FBXO32	F-box protein 32	chr8	-	Multiple_Complex	123497887	123541253	6.1	6.26	7.41	7	7.66	5.5
TC0100010867.hg.1	10.26	11.52	0.31	0.14	2.4	2.25e-05	0.004	NM_005562; NM_018891; ENST00000264144; ENST00000461729; ENST00000476255; ENST00000493293; BC112286; BC113378; OTTHUMT00000086258; OTTHUMT00000086259; OTTHUMT00000086260; OTTHUMT00000086261	LAMC2	LAMC2	laminin, gamma 2	chr1	+	Multiple_Complex	183186039	183245127	10.29	10.45	11.36	11.62	11.54	9.86
TC1700008129.hg.1	10.66	11.93	0.18	0.18	2.4	0.0002	0.0206	ENST00000384007; uc032flq.2	Y_RNA	Y_RNA	Y RNA [Source:RFAM;Acc:RF00019]	chr17	+	NonCoding	47557413	47557514	10.98	10.64	11.92	11.93	11.62	10.69
TC1900011858.hg.1	7.63	8.89	0.28	0.02	2.4	8.41e-05	0.01	NM_001077624; ENST00000397902; ENST00000586293; ENST00000586814; ENST00000587650; ENST00000588267; ENST00000589412; ENST00000589453; ENST00000590471; ENST00000591377; ENST00000592859; BC118576; OTTHUMT00000450249; OTTHUMT00000450250; OTTHUMT00000450251; OTTHUMT00000450252; OTTHUMT00000450253; OTTHUMT00000450254; OTTHUMT00000450255; OTTHUMT00000450256; OTTHUMT00000450258; OTTHUMT00000450259	ZNF846	ZNF846	zinc finger protein 846	chr19	-	Multiple_Complex	9751993	9786089	7.61	8.12	8.9	8.87	8.91	7.64
TC0100009546.hg.1	9.03	10.3	0.36	0.27	2.41	4.88e-05	0.0069	ENST00000363677	Y_RNA	Y_RNA	Y RNA [Source:RFAM;Acc:RF00019]	chr1	+	NonCoding	116452536	116452627	9.12	8.45	9.95	10.48	10.33	8.99
TC0100017788.hg.1	10.78	12.05	0.29	0.49	2.41	0.0006	0.0367	NM_005646; ENST00000040877; ENST00000462259; ENST00000463793; ENST00000468077; ENST00000471918; ENST00000481183; ENST00000483404; ENST00000484454; ENST00000496673; OTTHUMT00000092616; OTTHUMT00000092617; OTTHUMT00000092618; OTTHUMT00000092619; OTTHUMT00000092690; OTTHUMT00000092691; OTTHUMT00000092692; OTTHUMT00000092693; OTTHUMT00000092694; uc001hwd.3	TARBP1	TARBP1	TAR (HIV-1) RNA binding protein 1	chr1	-	Multiple_Complex	234391313	234479103	10.76	10.5	12.42	12.11	11.47	11.08
TC0400009094.hg.1	10.17	11.44	0.15	0.52	2.41	0.0005	0.0356	ENST00000512179	FTH1P21	FTH1P21	ferritin, heavy polypeptide 1 pseudogene 21 [Source:HGNC Symbol;Acc:HGNC:3997]	chr4	+	Multiple_Complex	156006478	156006988	10.17	9.92	10.55	11.46	11.42	10.18
TC0800007995.hg.1	9.39	10.66	0.43	0.3	2.41	0.0002	0.0154	NM_001286777; NM_001286778; NM_031461; ENST00000262207; ENST00000517786; ENST00000519798; ENST00000520277; ENST00000523524; BC020514; OTTHUMT00000379117; OTTHUMT00000379118; OTTHUMT00000379119; OTTHUMT00000379120; OTTHUMT00000379121	CRISPLD1	CRISPLD1	cysteine-rich secretory protein LCCL domain containing 1	chr8	+	Multiple_Complex	74984473	75034561	9.18	9.38	10.38	10.64	10.98	10.01
TC0X00008228.hg.1	8.54	9.81	0.56	0.89	2.41	0.0499	0.4222	NM_144658; ENST00000276202; ENST00000276204; ENST00000632573; ENST00000633080; OTTHUMT00000058006; OTTHUMT00000356002; OTTHUMT00000487908; OTTHUMT00000487909	DOCK11	DOCK11	dedicator of cytokinesis 11	chrX	+	Multiple_Complex	118495898	118686163	8.57	8.51	10.59	9.89	8.83	9.51
TC1400007443.hg.1	13.39	14.66	0.31	0.18	2.41	6.25e-05	0.0081	NM_021979; ENST00000247207; ENST00000394709; ENST00000554883; BC001752; BC036107; OTTHUMT00000280651; OTTHUMT00000411969	HSPA2	HSPA2	heat shock 70kDa protein 2	chr14	+	Multiple_Complex	64535905	64546173	12.85	13.37	14.66	14.35	14.65	13.41
TC1900006588.hg.1	7.53	8.8	0.26	0.5	2.41	0.0001	0.0118	NM_015675; ENST00000215631; ENST00000585359; ENST00000586759; ENST00000587345; ENST00000587887; ENST00000592937; ENST00000593043; BC113466; BC117469; OTTHUMT00000451335; OTTHUMT00000451336; OTTHUMT00000451337; OTTHUMT00000451338; OTTHUMT00000451339; OTTHUMT00000451341; OTTHUMT00000451342	GADD45B	GADD45B	growth arrest and DNA-damage-inducible, beta	chr19	+	Multiple_Complex	2476122	2478259	7.54	7.66	9.24	8.84	8.24	7.16
TC0100011419.hg.1	13.33	14.61	0.12	0.63	2.42	0.0069	0.1686	NM_002389; NM_153826; NM_172350; NM_172351; NM_172352; NM_172353; NM_172359; NM_172361; ENST00000322875; ENST00000322918; ENST00000354848; ENST00000357714; ENST00000358170; ENST00000360212; ENST00000367041; ENST00000367042; ENST00000367047; ENST00000462968; ENST00000464082; ENST00000469535; ENST00000471987; ENST00000480003; ENST00000488596; ENST00000490278; ENST00000493796; ENST00000496723; BC030…	CD46	CD46	CD46 molecule, complement regulatory protein	chr1	+	Multiple_Complex	207752038	207795516	13.33	13.34	14.86	14.6	13.66	13.55
TC0100016156.hg.1	6.08	7.35	0.2	0.23	2.42	1.97e-05	0.0036	NM_001025598; NM_001287600; NM_001287602; NM_181720; ENST00000368013; ENST00000368015; ENST00000368016; ENST00000368018; ENST00000461003; ENST00000471492; ENST00000490279; BC053688; OTTHUMT00000077084; OTTHUMT00000077085; OTTHUMT00000077087; OTTHUMT00000077089; OTTHUMT00000077090; OTTHUMT00000382788; OTTHUMT00000382789	ARHGAP30	ARHGAP30	Rho GTPase activating protein 30	chr1	-	Multiple_Complex	161046942	161069970	6.08	5.79	7.32	7.4	6.97	6.17
TC0900012157.hg.1	9.75	11.02	0.25	0.11	2.42	3.87e-06	0.0011	NM_001004065; NM_001136562; NM_001198656; ENST00000259318; ENST00000374525; ENST00000434623; ENST00000471798; ENST00000480388; ENST00000482335; ENST00000485762; ENST00000495980; BC146863; BC171800; OTTHUMT00000053607; OTTHUMT00000053609; OTTHUMT00000053610; OTTHUMT00000053613; OTTHUMT00000346067; OTTHUMT00000356276; OTTHUMT00000356277; OTTHUMT00000356278	AKAP2	AKAP2	A kinase (PRKA) anchor protein 2	chr9	+	Multiple_Complex	110048598	110172512	9.81	9.34	11.03	11.12	10.9	9.72
TC0X00010515.hg.1	5.53	6.81	0.09	0.48	2.42	0.0017	0.0756	NM_014289; ENST00000324068; BC000730; OTTHUMT00000057922	CAPN6	CAPN6	calpain 6	chrX	-	Coding	111245099	111270546	5.44	5.62	7.07	6.14	6.84	5.54
TC1000009517.hg.1	14.95	16.22	0.18	0.51	2.42	0.0325	0.355	NR_106988_20; uc021pmi.3	MIR7641-2; RNA5SP298	MIR7641-2	Homo sapiens microRNA 7641-2 (MIR7641-2), microRNA.; 5S ribosomal pseudogene 298 [Source:HGNC Symbol;Acc:HGNC:43198]	chr10	-	Multiple_Complex	282015	282125	15.16	14.92	16.16	15.38	16.34	14.8
TC1200011845.hg.1	6.58	7.85	0.49	0.13	2.42	0.0014	0.0664	NM_001206609; NM_003006; ENST00000228463; ENST00000388962; ENST00000550948; BC029782	SELPLG	SELPLG	selectin P ligand	chr12	-	Coding	108621904	108633959	6.58	6.57	7.87	7.7	7.95	7.43
TC2000007224.hg.1	7.56	8.84	0.39	0.13	2.42	1.02e-05	0.0022	NM_003116; ENST00000374273; ENST00000430878; ENST00000454819; ENST00000462896; ENST00000463973; ENST00000468248; ENST00000498203; OTTHUMT00000078896; OTTHUMT00000126425; OTTHUMT00000126426; OTTHUMT00000126427; OTTHUMT00000126428; OTTHUMT00000126429; OTTHUMT00000126430	SPAG4	SPAG4	sperm associated antigen 4	chr20	+	Multiple_Complex	35615887	35621049	7.65	7.51	8.82	8.85	9.06	6.91
TC1700009954.hg.1	9.71	10.99	0.39	0.13	2.43	4.19e-05	0.0062	NM_001033551; NM_001082968; NM_001288786; NM_001288787; NM_001288788; NM_001288789; ENST00000318094; ENST00000379504; ENST00000395739; ENST00000468944; ENST00000478943; ENST00000486413; ENST00000535933; ENST00000537091; ENST00000540946; ENST00000542206; ENST00000577517; ENST00000577794; ENST00000579586; ENST00000581396; BC051650; OTTHUMT00000131928; OTTHUMT00000131929; OTTHUMT00000131930; OTTHUMT…	TOM1L2	TOM1L2	target of myb1 like 2 membrane trafficking protein	chr17	-	Multiple_Complex	17843508	17972470	9.12	9.86	11.01	10.83	11.08	9.7
TC0100014291.hg.1	8.01	9.3	0.47	0.77	2.44	0.0104	0.2095	ENST00000606692; uc057gwk.1	Y_RNA	Y_RNA	Y RNA [Source:RFAM;Acc:RF00019]	chr1	-	NonCoding	55484871	55484972	8.43	7.49	8.05	9.5	9.22	8.05
TC1500007067.hg.1	14.31	15.6	0.15	0.05	2.44	7.42e-06	0.0017	NM_001015001; OTTHUMT00000133135; OTTHUMT00000133136; OTTHUMT00000133137; OTTHUMT00000133138; OTTHUMT00000133139; OTTHUMT00000133217; OTTHUMT00000133218; uc001zsn.3	CKMT1A	CKMT1A	creatine kinase, mitochondrial 1A	chr15	+	Multiple_Complex	43692886	43699222	14.21	14.51	15.54	15.61	15.63	14.3
TC1500008486.hg.1	7.38	8.66	0.25	0.55	2.44	0.0011	0.0575	OTTHUMT00000474307; uc059nsa.1	RP11-35O15.2	RP11-35O15.2	novel transcript, sense intronic to IGF1R	chr15	+	NonCoding	98660210	98660668	7.64	7.13	8.95	8.69	7.9	7.36
TC1500009806.hg.1	9.06	10.34	0.18	0.33	2.44	8.56e-06	0.0019	uc059kld.1	snoU13	snoU13	Small nucleolar RNA U13 [Source:RFAM;Acc:RF01210]	chr15	-	Small_RNA	65696833	65696936	9.37	9.06	10.9	10.38	10.3	9.05
TC1900008599.hg.1	11.98	13.27	0.41	0.15	2.44	5.01e-06	0.0013	OTTHUMT00000464160	GPR32P1	GPR32P1	G protein-coupled receptor 32, pseudogene 1	chr19	+	Pseudogene	50758382	50759192	12	11.97	13.5	13.22	13.28	11.28
TC0100013897.hg.1	10.27	11.56	0.11	0.14	2.45	6.63e-05	0.0084	NM_001146289; NM_001243246; NM_022356; ENST00000236040; ENST00000296388; ENST00000372526; ENST00000397054; ENST00000431412; ENST00000447502; ENST00000460031; ENST00000460831; ENST00000462474; ENST00000463465; ENST00000472802; ENST00000481465; ENST00000492956; ENST00000495874; BC108311	P3H1	P3H1	prolyl 3-hydroxylase 1	chr1	-	Multiple_Complex	42746335	42767084	10.43	10.27	11.58	11.54	11.32	10.23
TC0200007098.hg.1	4.37	5.66	0.21	0.43	2.45	0.0002	0.0159	ENST00000605056.1; OTTHUMT00000470097; uc061hsf.1	RP11-373D23.3	RP11-373D23.3	novel transcript	chr2	+	NonCoding	28425945	28426719	4.17	4.35	6.17	5.61	5.33	4.59
TC0300008337.hg.1	5.81	7.1	0.27	0.6	2.45	0.0005	0.0353	NR_030292; ENST00000385205; uc021xck.1	MIR567	MIR567	microRNA 567	chr3	+	Precursor_microRNA	112112801	112112898	6.14	5.78	7.14	7.67	6.47	5.6
TC0900008506.hg.1	4.96	6.25	0.2	0.49	2.45	0.0002	0.0211	NR_030255	MIR455	MIR455	microRNA 455	chr9	+	Multiple_Complex	114209412	114209529	4.93	5.21	6.78	6.21	5.8	4.82
TC1500010757.hg.1	16.49	17.78	0.18	0.24	2.45	6.37e-06	0.0015	NM_001206836; NM_004663; ENST00000261890; ENST00000564910; ENST00000565075; ENST00000566233; ENST00000567671; ENST00000569896; BC013348; OTTHUMT00000256864; OTTHUMT00000420492; OTTHUMT00000420493; OTTHUMT00000420494; OTTHUMT00000420522; OTTHUMT00000421998	RAB11A	RAB11A	RAB11A, member RAS oncogene family	chr15	+	Multiple_Complex	65869456	65891991	16.67	16.48	17.75	18.08	17.61	16.31
TC0100015627.hg.1	12.67	13.97	0.35	0.31	2.46	1.98e-05	0.0036	NM_005399; NR_103870; NR_103871; ENST00000254101; ENST00000474939; ENST00000496858; BC053610; OTTHUMT00000039471; OTTHUMT00000039472; OTTHUMT00000040372	PRKAB2	PRKAB2	protein kinase, AMP-activated, beta 2 non-catalytic subunit	chr1	-	Multiple_Complex	147155106	147172589	12.7	12.65	14.12	13.98	13.53	12.07
TC0500013219.hg.1	12.84	14.14	0.1	0.38	2.46	0.0002	0.0178	NM_000414; NM_001199291; NM_001199292; NM_001292027; NM_001292028; ENST00000256216; ENST00000414835; ENST00000442060; ENST00000503168; ENST00000503310; ENST00000504811; ENST00000505181; ENST00000507353; ENST00000507695; ENST00000508750; ENST00000508788; ENST00000509514; ENST00000509606; ENST00000509951; ENST00000510025; ENST00000511186; ENST00000512029; ENST00000512644; ENST00000512841; ENST00000…	HSD17B4	HSD17B4	hydroxysteroid (17-beta) dehydrogenase 4	chr5	+	Multiple_Complex	119452443	119542335	12.86	12.72	14.26	14.11	13.53	12.92
TC0600008983.hg.1	9.1	10.4	0.2	0.57	2.46	0.0029	0.105	ENST00000384768; uc063qja.1	Y_RNA	Y_RNA	Y RNA [Source:RFAM;Acc:RF00019]	chr6	+	NonCoding	106420706	106420807	9.36	9.08	9.42	10.36	10.44	8.97
TC1100008139.hg.1	8.74	10.04	0.1	0.28	2.46	2.41e-06	0.0007	NM_001302959; NM_001302960; NM_003977; ENST00000279146; ENST00000525341; ENST00000528641; ENST00000529797; BC104797; BC104827; OTTHUMT00000395515; OTTHUMT00000395516; OTTHUMT00000395517; OTTHUMT00000395519	AIP	AIP	aryl hydrocarbon receptor interacting protein	chr11	+	Multiple_Complex	67483029	67491108	8.62	8.81	10	10.08	10.52	8.75
TC0200006891.hg.1	7.16	8.47	0.17	0.26	2.47	0.0002	0.0153	NM_004040; ENST00000272233; BC066954; OTTHUMT00000207500	RHOB	RHOB	ras homolog family member B	chr2	+	Coding	20447071	20449445	7.15	7.18	8.51	8.03	8.43	7.46
TC0900008441.hg.1	7.13	8.44	0.14	0.38	2.47	5.05e-06	0.0013	NM_003358; ENST00000374279; ENST00000474306; ENST00000489355; ENST00000490110; ENST00000495085; BC038711; OTTHUMT00000053661; OTTHUMT00000053662; OTTHUMT00000053663; OTTHUMT00000053664; OTTHUMT00000053665	UGCG	UGCG	UDP-glucose ceramide glucosyltransferase	chr9	+	Multiple_Complex	111896766	111935374	7.11	7.16	8.96	8.42	8.25	6.91
TC1200010492.hg.1	6.48	7.79	0.36	0.32	2.47	0.0011	0.0581	ENST00000364918; uc058mxl.1	Y_RNA	Y_RNA	Y RNA [Source:RFAM;Acc:RF00019]	chr12	-	NonCoding	44880868	44880969	6.72	6.52	7.23	7.84	7.74	6.02
TC1700010718.hg.1	5.68	6.99	0.35	0.1	2.47	0.0002	0.0181	STAT5B.iAug10-unspliced	STAT5B	STAT5B	Transcript Identified by AceView, Entrez Gene ID(s) 6777	chr17	-	Unassigned	42208381	42208789	5.71	5.3	6.89	6.98	7.09	5.99
TC2000008299.hg.1	7.7	9	0.31	0.94	2.47	0.0183	0.2757	GPCPD1.qAug10-unspliced	GPCPD1	GPCPD1	Transcript Identified by AceView, Entrez Gene ID(s) 56261	chr20	-	Unassigned	5588663	5589059	7.73	7.35	9.46	9.04	7.67	7.95
TC0100013553.hg.1	7.07	8.38	0.21	0.38	2.48	0.0002	0.02	OTTHUMT00000023456	SEPW1P	SEPW1P	selenoprotein W, 1 pseudogene	chr1	-	Multiple_Complex	31094987	31095558	6.92	7.33	7.79	8.36	8.51	7.05
TC0100017716.hg.1	12.09	13.4	0.13	0.09	2.48	5.23e-05	0.0072	NM_198552; NR_031593; ENST00000366654; ENST00000408363; ENST00000466258; ENST00000494111; BC009447; OTTHUMT00000092652; OTTHUMT00000092653; OTTHUMT00000099227; uc021pkk.1	FAM89A; MIR1182	FAM89A	family with sequence similarity 89, member A; microRNA 1182	chr1	-	Multiple_Complex	231018958	231040249	12.2	12.1	13.4	13.31	13.49	11.95
TC0500013100.hg.1	9.67	10.98	0.38	0.1	2.48	7.83e-05	0.0095	NM_002020; NM_182925; ENST00000261937; ENST00000393347; ENST00000424276; ENST00000502293; ENST00000502603; ENST00000502649; ENST00000507059; ENST00000510000; ENST00000512795; ENST00000513527; ENST00000514810; ENST00000619105; OTTHUMT00000253527; OTTHUMT00000372538; OTTHUMT00000372539; OTTHUMT00000372540; OTTHUMT00000372541; OTTHUMT00000372542; OTTHUMT00000372543; OTTHUMT00000372544; OTTHUMT000003…	FLT4	FLT4	fms-related tyrosine kinase 4	chr5	-	Multiple_Complex	180601506	180649624	9.8	9.65	11.02	10.98	10.84	9.09
TC1600011483.hg.1	14.28	15.59	0.12	0.16	2.48	1.11e-05	0.0023	NM_001136472; NM_001136473; NM_004862; NR_024320; ENST00000339430; ENST00000381810; ENST00000413364; ENST00000570798; ENST00000570904; ENST00000571277; ENST00000571459; ENST00000571627; ENST00000571688; ENST00000571976; ENST00000572255; ENST00000573332; ENST00000574701; ENST00000574703; ENST00000574763; ENST00000575426; ENST00000620789; ENST00000622633; BC000053; BC008309; BC016491; BC039840; BC0…	LITAF	LITAF	lipopolysaccharide-induced TNF factor	chr16	-	Multiple_Complex	11547722	11598500	14.29	14.37	15.6	15.73	15.41	14.14
TC2200009357.hg.1	10.29	11.6	0.07	0.26	2.48	0.0001	0.012	NM_001184970; NM_001184971; NM_007229; ENST00000263246; ENST00000337959; ENST00000402229; ENST00000403744; ENST00000407585; ENST00000418133; ENST00000422336; ENST00000445706; ENST00000453079; ENST00000453643; BC008037; OTTHUMT00000319665; OTTHUMT00000319667; OTTHUMT00000319668; OTTHUMT00000319669; OTTHUMT00000319670; OTTHUMT00000319671; OTTHUMT00000319672; OTTHUMT00000319673; OTTHUMT00000319674	PACSIN2	PACSIN2	protein kinase C and casein kinase substrate in neurons 2	chr22	-	Multiple_Complex	42869766	43015178	10.29	10.29	11.56	11.64	11.15	10.41
TC0100011267.hg.1	14.2	15.51	0.09	0.14	2.49	4.39e-06	0.0012	NM_001001396; NM_001684; ENST00000341360; ENST00000356729; ENST00000357681; ENST00000367218; ENST00000458092; ENST00000466407; ENST00000484746; BC140774; BC150293; OTTHUMT00000087462; OTTHUMT00000087463; OTTHUMT00000087464; OTTHUMT00000087465; OTTHUMT00000098774; OTTHUMT00000098775	ATP2B4	ATP2B4	ATPase, Ca++ transporting, plasma membrane 4	chr1	+	Multiple_Complex	203626561	203744081	14.21	14.08	15.57	15.51	15.31	14.26
TC2100006967.hg.1	13.22	14.54	0.28	0.07	2.49	7.25e-06	0.0017	NM_005534; ENST00000290219; ENST00000381995; ENST00000405436; ENST00000421802; ENST00000439213; ENST00000545369; BC003624; OTTHUMT00000139916; OTTHUMT00000139917; OTTHUMT00000139918; OTTHUMT00000139919; OTTHUMT00000140078; OTTHUMT00000319375; uc002yrp.4	IFNGR2	IFNGR2	interferon gamma receptor 2 (interferon gamma transducer 1)	chr21	+	Multiple_Complex	33402896	33479348	13.25	13.48	14.53	14.62	14.48	12.91
TC0100012924.hg.1	8.67	10	0.11	0.19	2.5	1.35e-05	0.0027	ENST00000606790.1; OTTHUMT00000470134; uc057ckb.1	RP11-474O21.5	RP11-474O21.5	novel transcript	chr1	-	NonCoding	12618900	12619244	8.68	8.78	9.92	10	10.27	8.56
TC0100017654.hg.1	11.85	13.17	0.58	0.32	2.5	0.0125	0.229	NR_039659_7	MIR4454	MIR4454	Homo sapiens microRNA 4454 (MIR4454), microRNA.	chr1	-	Precursor_microRNA	229174683	229174801	12.84	11.8	13.13	12.62	13.21	11.89
TC0200011097.hg.1	7.98	9.31	0.24	0.22	2.5	3.49e-05	0.0055	NM_031313; ENST00000295453; ENST00000611550; BC014139; OTTHUMT00000257034	ALPPL2	ALPPL2	alkaline phosphatase, placental like 2	chr2	+	Coding	232406842	232410714	7.79	7.96	8.92	9.32	9.29	8.25
TC0500006787.hg.1	11.84	13.16	0.58	0.34	2.5	0.0145	0.2459	NR_039659_3	MIR4454	MIR4454	Homo sapiens microRNA 4454 (MIR4454), microRNA.	chr5	+	Precursor_microRNA	12667859	12667910	12.84	11.8	13.12	12.58	13.21	11.89
TC0500013015.hg.1	9.37	10.69	0.32	0.37	2.5	0.0006	0.0381	NM_001278346; NM_153373; NR_103508; NR_103509; NR_103510; ENST00000308158; ENST00000323594; ENST00000393488; ENST00000474052; ENST00000476170; ENST00000476487; ENST00000481436; ENST00000481811; ENST00000489262; ENST00000493197; ENST00000494126; ENST00000504096; ENST00000506001; ENST00000506045; ENST00000510913; ENST00000510991; ENST00000511716; ENST00000514424; BC037567; BC110335; OTTHUMT00000253…	PHYKPL	PHYKPL	5-phosphohydroxy-L-lysine phospho-lyase	chr5	-	Multiple_Complex	178208474	178232822	9.68	9.38	10.96	10.74	10.24	9.04
TC0900006762.hg.1	11.2	12.52	0.01	0.35	2.5	5.39e-05	0.0074	NM_001010887; ENST00000340967; BC092487; OTTHUMT00000051864	ACER2	ACER2	alkaline ceramidase 2	chr9	+	Multiple_Complex	19408927	19452502	11.19	11.21	12.5	12.53	11.92	11.18
TC0X00008106.hg.1	11.84	13.16	0.58	0.34	2.5	0.0145	0.2459	NR_039659_8	MIR4454	MIR4454	Homo sapiens microRNA 4454 (MIR4454), microRNA.	chrX	+	Precursor_microRNA	109870401	109870452	12.84	11.8	13.12	12.58	13.21	11.89
TC1000006677.hg.1	11.84	13.16	0.58	0.34	2.5	0.0145	0.2459	NR_039659_6	MIR4454	MIR4454	Homo sapiens microRNA 4454 (MIR4454), microRNA.	chr10	+	Precursor_microRNA	6635070	6635121	12.84	11.8	13.12	12.58	13.21	11.89
TC1500009227.hg.1	7.72	9.04	0.21	0.71	2.5	0.0036	0.1192	OTTHUMT00000315914; uc059ily.1	AC011330.13	AC011330.13	novel transcript, sense intronic to CATSPER2	chr15	-	NonCoding	43642389	43643023	7.74	7.48	9.15	8.94	7.83	7.89
TSUnmapped00000640.hg.1	8.41	9.73	0.39	0.73	2.5	0.0149	0.2496	ENST00000632025	FMN1	FMN1	formin 1			Coding			8.39	8.05	9.8	9.67	8.48	8.82
TC0Y00006672.hg.1	4.65	5.98	0.44	0.11	2.51	0.0004	0.0289	uc065cst.1	RNA5SP521	RNA5SP521	5S ribosomal pseudogene 521 [Source:HGNC Symbol;Acc:HGNC:43421]	chrY	+	Ribosomal	17559774	17559889	5.41	4.69	5.97	5.78	5.98	4.61
TC1000009851.hg.1	11.42	12.75	0.06	0.03	2.51	2.35e-06	0.0007	NM_018027; ENST00000264546; ENST00000342409; ENST00000357447; ENST00000358621; ENST00000475141; ENST00000475325; ENST00000477221; ENST00000492155; ENST00000493380; ENST00000495956; ENST00000632314; ENST00000632570; BC151244; OTTHUMT00000046887; OTTHUMT00000046888; OTTHUMT00000046889; OTTHUMT00000046890; OTTHUMT00000046891; OTTHUMT00000046893; OTTHUMT00000046894; OTTHUMT00000046896; OTTHUMT0000004…	FRMD4A	FRMD4A	FERM domain containing 4A	chr10	-	Multiple_Complex	13643706	14462142	11.41	11.37	12.73	12.74	12.78	11.49
TC1100011691.hg.1	5.1	6.43	0.21	0.54	2.51	0.0029	0.1051	ENST00000528781.1; OTTHUMT00000383012; uc058frd.1	RP11-672A2.6	RP11-672A2.6	novel transcript	chr11	-	NonCoding	76625462	76626834	5.07	5.13	6.37	6.56	5.54	5.47
TC1200009794.hg.1	4.63	5.96	0.15	0.43	2.51	6.76e-05	0.0085	ENST00000364679; uc058ktw.1	Y_RNA	Y_RNA	Y RNA [Source:RFAM;Acc:RF00019]	chr12	-	NonCoding	7784403	7784511	4.64	4.89	5.43	6.01	6.28	4.61
TC1500007062.hg.1	13.35	14.68	0.09	0.11	2.51	5.42e-06	0.0014	NM_020990; BC001926; BC006467; BC108652; BC121001; BC121002; OTTHUMT00000133147; OTTHUMT00000133148; OTTHUMT00000315931; OTTHUMT00000315932; OTTHUMT00000315933; OTTHUMT00000315934; OTTHUMT00000315935; OTTHUMT00000317307; OTTHUMT00000317308; OTTHUMT00000317309; OTTHUMT00000317310; OTTHUMT00000317311; OTTHUMT00000471420; uc001zsc.3	CKMT1B; CKMT1A	CKMT1B	creatine kinase, mitochondrial 1B; creatine kinase, mitochondrial 1A	chr15	+	Multiple_Complex	43593054	43604901	13.35	13.44	14.67	14.8	14.59	13.26
TC1600010075.hg.1	12.61	13.93	0.67	0.12	2.51	3.3e-05	0.0053	NR_003083; ENST00000330048; ENST00000431994; ENST00000561837; OTTHUMT00000255650; OTTHUMT00000432081; OTTHUMT00000432082	SLC6A10P	SLC6A10P	solute carrier family 6 (neurotransmitter transporter), member 10, pseudogene	chr16	-	Multiple_Complex	32877469	32885501	12.56	12.66	14.06	13.83	13.92	11.45
TC0400011990.hg.1	4.04	5.37	0.38	0.25	2.52	0.0013	0.0652	ENST00000508388.1; jagee.aAug10; OTTHUMT00000364585; uc062zvc.1	RP11-208N20.1; jagee	RP11-208N20.1	Transcript Identified by AceView; novel transcript	chr4	-	NonCoding	141568681	141576091	4.09	4.7	5.34	5.41	4.95	3.99
TC1100009854.hg.1	5.81	7.14	0.45	0.36	2.52	6.61e-05	0.0084	OTTHUMT00000032767	OR7E117P	OR7E117P	olfactory receptor, family 7, subfamily E, member 117 pseudogene	chr11	-	Multiple_Complex	3599595	3600706	6.36	5.46	7.1	7.58	6.87	5.75
TC1700010056.hg.1	5.77	7.11	0.08	0.43	2.52	0.0001	0.0119	ENST00000453795; ENST00000581013	KRT17P6	KRT17P6	keratin 17 pseudogene 6 [Source:HGNC Symbol;Acc:HGNC:50724]	chr17	-	Multiple_Complex	20512560	20517479	5.77	5.88	6.81	7.06	7.65	5.74
TC0100008045.hg.1	5.34	6.68	0.18	0.35	2.53	0.0021	0.0875	uc057fln.1	RNU6-880P	RNU6-880P	RNA, U6 small nuclear 880, pseudogene [Source:HGNC Symbol;Acc:HGNC:47843]	chr1	+	Small_RNA	42991438	42991544	5.64	5.36	6.67	6.07	6.68	5.32
TC0300011525.hg.1	7.82	9.16	0.48	0.16	2.53	2.99e-05	0.005	NM_012234; ENST00000477973; BC014959; BC036459; OTTHUMT00000353762	RYBP	RYBP	RING1 and YY1 binding protein	chr3	-	Multiple_Complex	72120468	72446918	7	7.76	9.14	9.36	9.05	7.89
TC0800008801.hg.1	10.88	12.22	0.12	0.42	2.53	8.71e-06	0.0019	NM_001282985; NM_025195; ENST00000311922; ENST00000519576; ENST00000520847; ENST00000521778; BC063292; OTTHUMT00000381430; OTTHUMT00000381431; OTTHUMT00000381432; OTTHUMT00000381433	TRIB1	TRIB1	tribbles pseudokinase 1	chr8	+	Multiple_Complex	125430321	125438405	10.87	10.77	12.69	11.87	12.18	11.02
TC1000011445.hg.1	11.72	13.06	0.18	0.07	2.53	2.52e-06	0.0008	NM_013451; NM_133337; ENST00000358334; ENST00000359263; ENST00000371488; ENST00000371489; ENST00000463743; ENST00000474161; ENST00000475358; ENST00000485212; ENST00000488645; BC052617; OTTHUMT00000049419; OTTHUMT00000049420; OTTHUMT00000049421; OTTHUMT00000049422; OTTHUMT00000049423; OTTHUMT00000049424; OTTHUMT00000049425; OTTHUMT00000049426; OTTHUMT00000049427; uc001kip.4	MYOF	MYOF	myoferlin	chr10	-	Multiple_Complex	93306429	93482317	11.88	11.74	13.06	12.95	13.09	11.52
TC1200008795.hg.1	8.39	9.73	0.07	0.45	2.53	1.03e-05	0.0022	NM_001093; ENST00000338432; ENST00000377848; ENST00000377854; ENST00000396233; ENST00000534852; ENST00000536440; ENST00000537279; ENST00000537347; ENST00000538526; ENST00000539864; ENST00000542524; ENST00000543080; ENST00000544651; ENST00000544726; ENST00000546328; OTTHUMT00000403077; OTTHUMT00000403078; OTTHUMT00000403079; OTTHUMT00000403080; OTTHUMT00000403081; OTTHUMT00000403083; OTTHUMT000004…	ACACB	ACACB	acetyl-CoA carboxylase beta	chr12	+	Multiple_Complex	109116595	109268226	8.4	8.44	10.33	9.47	9.69	8.3
TC0200009779.hg.1	5.32	6.67	0.5	0.59	2.54	8.24e-05	0.0098	NR_106948; ENST00000621977	MIR6888	MIR6888	microRNA 6888	chr2	+	Precursor_microRNA	159186835	159186901	4.66	5.36	7.46	6.62	6.32	5.62
TC0900010587.hg.1	5.31	6.65	0.56	0.31	2.54	0.0049	0.1401	C9orf64.eAug10-unspliced	C9orf64	C9orf64	Transcript Identified by AceView, Entrez Gene ID(s) 84267	chr9	-	Unassigned	83946651	83947092	6.27	5.32	6.14	6.61	6.72	5.3
TC1700011008.hg.1	6.71	8.06	0.65	0.48	2.54	0.0122	0.2263	ENST00000480790; uc060gxe.1	RN7SL125P	RN7SL125P	RNA, 7SL, cytoplasmic 125, pseudogene [Source:HGNC Symbol;Acc:HGNC:46141]	chr17	-	NonCoding	48765554	48765847	7.64	6.69	7.25	8.14	7.99	6.4
TC0100011736.hg.1	13.06	14.41	0.13	0.23	2.55	8.69e-05	0.0102	NM_003676; ENST00000323699; ENST00000391877; ENST00000415210; ENST00000465848; ENST00000498813; BC000961; OTTHUMT00000091285; OTTHUMT00000091435; OTTHUMT00000091436; OTTHUMT00000091731	DEGS1	DEGS1	delta(4)-desaturase, sphingolipid 1	chr1	+	Multiple_Complex	224175756	224193441	12.9	13.16	14.23	14.38	14.68	13.08
TC0300013864.hg.1	10.68	12.03	0.12	0.2	2.55	1.74e-06	0.0006	NM_006810; NR_028444; NR_106960; ENST00000316218; ENST00000467157; ENST00000472319; ENST00000484644; ENST00000485208; ENST00000489923; ENST00000495004; ENST00000612638; BC001625; OTTHUMT00000356192; OTTHUMT00000356193; OTTHUMT00000356194; OTTHUMT00000356195; OTTHUMT00000356196; OTTHUMT00000356197; OTTHUMT00000356198	PDIA5; MIR7110	PDIA5	protein disulfide isomerase family A, member 5; microRNA 7110	chr3	+	Multiple_Complex	123067009	123162106	10.69	10.68	12.01	12.38	12.06	10.48
TC1800006640.hg.1	7.46	8.81	0.24	0.62	2.55	8.26e-05	0.0098	ENST00000580891.1; OTTHUMT00000442872; uc060ngg.1	RP11-61L19.1	RP11-61L19.1	novel transcript, sense intronic to RALBP1	chr18	+	NonCoding	9506242	9509726	7.85	7.4	9.71	8.8	8.53	7.49
TC0100014958.hg.1	8.95	10.3	0.08	0.29	2.56	4.53e-05	0.0066	NM_001261408; NM_001261409; NM_001261410; NM_001308251; NM_003567; ENST00000260502; ENST00000370243; ENST00000370244; ENST00000370247; ENST00000466632; ENST00000469315; ENST00000479503; ENST00000490377; ENST00000538653; ENST00000539242; BC039895; OTTHUMT00000028418; OTTHUMT00000028419; OTTHUMT00000028420; OTTHUMT00000028421; OTTHUMT00000028422; OTTHUMT00000028423; OTTHUMT00000028424; OTTHUMT00000…	BCAR3	BCAR3	breast cancer anti-estrogen resistance 3	chr1	-	Multiple_Complex	93561741	93847150	8.94	8.95	10.28	10.33	10.8	8.81
TC0100012788.hg.1	7.6	8.96	0.4	0.42	2.57	0.0018	0.0796	NM_024980; ENST00000377411; ENST00000465853; ENST00000466131; OTTHUMT00000004906; OTTHUMT00000004908; OTTHUMT00000127658	GPR157	GPR157	G protein-coupled receptor 157	chr1	-	Multiple_Complex	9090855	9129170	8.29	7.56	9.43	8.61	8.91	7.63
TC1500010660.hg.1	9.78	11.14	0.08	0.23	2.57	4.86e-06	0.0013	NM_001291309; NM_002570; NM_138319; NM_138322; NM_138323; NM_138324; NM_138325; ENST00000331826; ENST00000398185; ENST00000557794; ENST00000558154; ENST00000558433; ENST00000558864; ENST00000558951; ENST00000559417; ENST00000559430; ENST00000559499; ENST00000559605; ENST00000560785; ENST00000560902; ENST00000611716; ENST00000611967; ENST00000615296; ENST00000618548; ENST00000619160; ENST000006211…	PCSK6	PCSK6	proprotein convertase subtilisin/kexin type 6	chr15	-	Multiple_Complex	101297142	101525202	9.7	9.78	11.32	10.87	11.17	9.86
TC1700007139.hg.1	8.88	10.24	0.14	1.06	2.57	0.0323	0.3542	OTTHUMT00000473501; uc060cgr.1	CTD-2145A24.5	CTD-2145A24.5	novel transcript	chr17	+	NonCoding	18809956	18810940	9.13	8.87	10.64	10.21	8.63	8.89
TC0300011139.hg.1	7.29	8.65	0.3	0.6	2.58	0.0003	0.025	uc032rnr.2	RNA5SP132	RNA5SP132	5S ribosomal pseudogene 132 [Source:HGNC Symbol;Acc:HGNC:43032]	chr3	-	Ribosomal	51694465	51694582	7.32	6.96	8.07	8.64	9.27	7.54
TC1800006493.hg.1	5.77	7.14	0.36	0.15	2.58	5.87e-05	0.0078	NM_032048; ENST00000254528; ENST00000308080; ENST00000583776; BC136541; OTTHUMT00000250337; OTTHUMT00000441717; OTTHUMT00000441718	EMILIN2	EMILIN2	elastin microfibril interfacer 2	chr18	+	Multiple_Complex	2847030	2915993	5.73	5.47	6.89	7.12	7.18	6.18
TC0100014667.hg.1	6.32	7.69	0.51	0.66	2.59	0.0086	0.191	ENST00000365393	RNA5SP22	RNA5SP22	RNA, 5S ribosomal pseudogene 22 [Source:HGNC Symbol;Acc:HGNC:42590]	chr1	-	Ribosomal	78094807	78094915	6.98	6.27	6.66	7.91	7.66	5.98
TC1100006637.hg.1	5.65	7.03	0.4	0.44	2.59	0.0005	0.0355	uc057yex.1	SNORA7	SNORA7	Small nucleolar RNA SNORA7 [Source:RFAM;Acc:RF00409]	chr11	+	Small_RNA	3922567	3922703	6.07	5.28	6.26	7.02	7.03	5.63
TC1600008712.hg.1	7.79	9.17	0.53	0.52	2.6	0.0006	0.0382	NM_002163; ENST00000268638; ENST00000562492; ENST00000563180; ENST00000564056; ENST00000564617; ENST00000564803; ENST00000565552; ENST00000566369; ENST00000569145; ENST00000569607; ENST00000570088; BC126247; OTTHUMT00000269100; OTTHUMT00000430846; OTTHUMT00000430847; OTTHUMT00000430856; OTTHUMT00000430857; OTTHUMT00000430858; OTTHUMT00000430859; OTTHUMT00000430860; OTTHUMT00000430861; OTTHUMT0000…	IRF8	IRF8	interferon regulatory factor 8	chr16	+	Multiple_Complex	85898803	85922609	7.8	7.26	9.17	8.4	9.39	8.31
TC0900007278.hg.1	7.08	8.47	0.18	0.74	2.61	0.0021	0.0871	NR_103714	FAM27E2	FAM27E2	family with sequence similarity 27, member E2	chr9	+	Multiple_Complex	41647674	41649440	7.05	7.4	7.89	8.38	9.33	7.11
TC1500010207.hg.1	5.43	6.81	0.44	0.47	2.61	0.0003	0.0232	NR_039739; ENST00000581410; uc021ssf.1	MIR4514	MIR4514	microRNA 4514	chr15	-	Precursor_microRNA	80997417	80997473	6.04	5.41	6.32	7.25	6.84	5.2
TC0100008674.hg.1	4.15	5.54	0.28	0.24	2.62	0.0002	0.0169	ENST00000430845	COX6B1P7	COX6B1P7	cytochrome c oxidase subunit VIb polypeptide 1 (ubiquitous) pseudogene 7 [Source:HGNC Symbol;Acc:HGNC:37677]	chr1	+	Multiple_Complex	68282388	68282622	4.18	4.64	5.51	5.58	5.13	4.12
TC0600012024.hg.1	9.89	11.28	0.1	0.51	2.62	0.0005	0.0337	ENST00000425761	FTH1P5	FTH1P5	ferritin, heavy polypeptide 1 pseudogene 5 [Source:HGNC Symbol;Acc:HGNC:3996]	chr6	-	Multiple_Complex	50912712	50913256	9.87	10.05	10.4	11.24	11.32	9.9
TC1100009168.hg.1	11.04	12.43	0.23	0.23	2.62	8.36e-06	0.0019	NM_001040455; ENST00000278951; ENST00000324225; ENST00000431081; ENST00000524842; ENST00000524988; ENST00000525065; ENST00000525339; ENST00000525478; ENST00000526813; ENST00000527654; ENST00000528397; ENST00000529441; ENST00000529484; ENST00000530948; ENST00000531255; ENST00000531353; ENST00000532062; ENST00000532960; ENST00000620360; ENST00000628876; BC114522; OTTHUMT00000392836; OTTHUMT00000392…	SIDT2	SIDT2	SID1 transmembrane family, member 2	chr11	+	Multiple_Complex	117178733	117197445	11.28	11.03	12.41	12.73	12.29	10.83
TC1700009293.hg.1	6.13	7.52	0.03	0.27	2.62	1.17e-05	0.0024	NM_001004431; ENST00000320095; ENST00000570778; ENST00000571814; ENST00000571940; ENST00000574053; BC082252; OTTHUMT00000438902; OTTHUMT00000438904; OTTHUMT00000438905; OTTHUMT00000438906; OTTHUMT00000438907	METRNL	METRNL	meteorin, glial cell differentiation regulator-like	chr17	+	Multiple_Complex	83079691	83095126	6.19	6.13	7.54	7.23	7.76	6.12
TC1700011263.hg.1	6.75	8.14	0.19	0.22	2.62	1.99e-06	0.0006	NM_001201457; NM_031272; NM_198393; ENST00000240361; ENST00000349033; ENST00000389934; ENST00000581147; ENST00000582740; ENST00000584699; BC040526; OTTHUMT00000445444; OTTHUMT00000445445; OTTHUMT00000445446; OTTHUMT00000445447; OTTHUMT00000445448; OTTHUMT00000445450	TEX14	TEX14	testis expressed 14	chr17	-	Multiple_Complex	58556677	58692055	6.73	6.76	8.16	8.32	7.88	6.41
TC1900008073.hg.1	4.91	6.3	0.36	0.48	2.62	0.0023	0.09	NR_026870; ENST00000594263; ENST00000597077; ENST00000597791; LOC100129935.dAug10; LOC100129935.eAug10	LOC100129935	LOC100129935	lectin, galactoside-binding, soluble, 14 pseudogene; Transcript Identified by AceView, Entrez Gene ID(s) 100129935, RefSeq ID(s) NR_026870; Transcript Identified by AceView, Entrez Gene ID(s) 100129935	chr19	+	Multiple_Complex	39637614	39642401	4.92	5.26	6.28	6.33	5.47	4.54
TC1900009459.hg.1	8.42	9.81	0.23	0.24	2.62	1.36e-05	0.0027	NM_000208; NM_001079817; ENST00000302850; ENST00000341500; ENST00000593970; ENST00000597211; ENST00000598216; ENST00000600492; ENST00000601099; BC117172; OTTHUMT00000458543; OTTHUMT00000458544; OTTHUMT00000458545; OTTHUMT00000458546; OTTHUMT00000458547; OTTHUMT00000458548; OTTHUMT00000458549	INSR	INSR	insulin receptor	chr19	-	Multiple_Complex	7112255	7294034	8.7	8.26	9.79	9.58	10.06	8.39
TC2100007039.hg.1	9.91	11.31	0.22	0.13	2.62	3.21e-06	0.0009	NM_005128; ENST00000270190; ENST00000399151; ENST00000463668; ENST00000492760; OTTHUMT00000194636; OTTHUMT00000194637; OTTHUMT00000194638; OTTHUMT00000194639	DOPEY2	DOPEY2	dopey family member 2	chr21	+	Multiple_Complex	36156782	36294274	10.3	9.89	11.53	11.32	11.29	9.94
TC2200008135.hg.1	9.11	10.5	0.23	0.19	2.62	7.99e-06	0.0018	NM_080740; ENST00000302097; BC053901; OTTHUMT00000075433	ZNF280A	ZNF280A	zinc finger protein 280A	chr22	-	Multiple_Complex	22513736	22520281	9.09	8.9	10.67	10.51	10.29	9.36
TC0200007097.hg.1	9.65	11.05	0.3	0.66	2.63	6.62e-05	0.0084	ENST00000604052.1; OTTHUMT00000470096; uc061hse.1	RP11-373D23.2	RP11-373D23.2	novel transcript, sense intronic to FOSL2	chr2	+	NonCoding	28396815	28397110	9.61	9.71	11.01	10.43	11.74	9.15
TC1200012617.hg.1	10.31	11.71	0.2	0.81	2.63	0.017	0.2665	NM_001304480; NM_001304483; NM_001304484; NM_139241; ENST00000395740; ENST00000427716; ENST00000472289; ENST00000473513; ENST00000479023; ENST00000493087; ENST00000494275; ENST00000494977; ENST00000497153; ENST00000525053; ENST00000546442; ENST00000551984; ENST00000583694; BC045552; OTTHUMT00000268017; OTTHUMT00000268018; OTTHUMT00000268019; OTTHUMT00000268020; OTTHUMT00000268021; OTTHUMT00000268…	FGD4	FGD4	FYVE, RhoGEF and PH domain containing 4	chr12	+	Multiple_Complex	32502043	32646051	10.29	10.17	11.78	11.63	10.32	10.56
TC1500009809.hg.1	6.96	8.36	0.32	0.82	2.63	0.0028	0.1029	ENST00000567396.1; OTTHUMT00000419617; uc059klg.1	RP11-16E23.3	RP11-16E23.3	novel transcript, intronic to DENND4A	chr15	-	NonCoding	65766460	65767398	6.95	6.47	8.87	8.44	7.29	7.07
TC1600008591.hg.1	7.93	9.32	0.14	0.37	2.63	7.66e-05	0.0094	ENST00000624318; OTTHUMT00000432414; uc059xpg.1	RP11-391L3.3	RP11-391L3.3	novel transcript	chr16	+	Unassigned	81517824	81520617	7.93	7.68	9.69	8.95	9.32	7.92
TC2000006736.hg.1	10.86	12.25	0.28	0.06	2.63	4.26e-06	0.0012	NM_018327; ENST00000399002; ENST00000431275; ENST00000434210; ENST00000450297; ENST00000476791; ENST00000485952; BC150644; OTTHUMT00000078032; OTTHUMT00000078033; OTTHUMT00000078034; OTTHUMT00000078035; OTTHUMT00000078036; OTTHUMT00000254544	SPTLC3	SPTLC3	serine palmitoyltransferase, long chain base subunit 3	chr20	+	Multiple_Complex	13008979	13169103	10.91	10.82	12.26	12.31	12.18	10.39
TC0100017634.hg.1	15.14	16.54	0.23	0.32	2.64	0.0045	0.1343	NR_023371; ENST00000364451	RNA5S9	RNA5S9	RNA, 5S ribosomal 9	chr1	-	Multiple_Complex	228628146	228628266	15.39	15.12	16.54	15.99	16.53	14.93
TC1000009737.hg.1	7.04	8.44	0.36	0.11	2.64	5.7e-05	0.0076	NM_001001851; NM_030569; NM_032817; ENST00000397145; ENST00000397146; ENST00000434980; ENST00000461751; ENST00000468389; ENST00000473591; ENST00000476417; ENST00000492668; ENST00000613909; OTTHUMT00000046688; OTTHUMT00000046689; OTTHUMT00000046690; OTTHUMT00000046691; OTTHUMT00000046692; OTTHUMT00000046694; OTTHUMT00000046695; OTTHUMT00000356832; uc001ijr.2	ITIH5	ITIH5	inter-alpha-trypsin inhibitor heavy chain family, member 5	chr10	-	Multiple_Complex	7559270	7666998	7.04	7.05	8.33	8.55	8.44	6.42
TC1600008159.hg.1	5.18	6.58	0.28	0.39	2.64	0.0001	0.0127	NM_000196; ENST00000326152; ENST00000566606; ENST00000567684; ENST00000569303; BC036780; BC064536; OTTHUMT00000268826; OTTHUMT00000421790; OTTHUMT00000421791; OTTHUMT00000421792	HSD11B2	HSD11B2	hydroxysteroid (11-beta) dehydrogenase 2	chr16	+	Multiple_Complex	67430652	67437553	5.47	4.93	6.92	6.14	6.62	5.16
TC0100007763.hg.1	10.86	12.27	0.36	0.96	2.65	0.0471	0.4124	ENST00000364998; uc057erq.1	Y_RNA	Y_RNA	Y RNA [Source:RFAM;Acc:RF00019]	chr1	+	NonCoding	35195969	35196062	11.14	10.9	10.62	12.23	12.31	10.43
TC0500009632.hg.1	6.11	7.52	0.47	0.32	2.65	8.69e-05	0.0102	ENST00000509363.1; OTTHUMT00000373224; uc063khm.1; vuplaby.aAug10	RP11-1101H11.1; vuplaby	RP11-1101H11.1	putative novel transcript; Transcript Identified by AceView	chr5	+	NonCoding	177682294	177713969	6.16	6.42	7.79	7.17	7.55	5.51
TC0900009127.hg.1	6.88	8.29	0.1	0.34	2.65	3.2e-05	0.0051	NM_000093; NM_001278074; ENST00000371817; ENST00000371820; ENST00000460264; ENST00000463925; ENST00000464187; ENST00000465877; ENST00000469093; ENST00000618395; OTTHUMT00000054954; OTTHUMT00000054955; OTTHUMT00000054956; OTTHUMT00000054957; OTTHUMT00000313611; OTTHUMT00000313612; OTTHUMT00000313613	COL5A1	COL5A1	collagen, type V, alpha 1	chr9	+	Multiple_Complex	134641774	134844843	6.89	6.96	8.31	7.93	8.6	6.75
TC2200008637.hg.1	9.41	10.81	0.3	0.14	2.65	2.72e-06	0.0008	NM_000878; ENST00000216223; ENST00000429622; ENST00000440958; ENST00000445595; ENST00000453962; ENST00000461607; ENST00000483573; BC025691	IL2RB	IL2RB	interleukin 2 receptor, beta	chr22	-	Multiple_Complex	37125838	37175054	9.4	9.41	10.93	10.83	10.66	8.88
TC0500008431.hg.1	10.61	12.03	0.44	0.88	2.66	0.0072	0.1725	NM_001290321; NM_001290322; NM_005509; ENST00000311085; ENST00000502516; ENST00000503802; ENST00000504031; ENST00000504497; ENST00000505312; ENST00000507552; ENST00000509902; ENST00000510924; ENST00000511622; ENST00000512281; ENST00000514151; ENST00000514595; ENST00000515335; ENST00000539542; BC144537; BC150616; OTTHUMT00000250862; OTTHUMT00000371040; OTTHUMT00000371041; OTTHUMT00000371042; OTTHU…	DMXL1	DMXL1	Dmx-like 1	chr5	+	Multiple_Complex	119037772	119249138	10.63	10.6	12.91	12.03	11.14	11.38
TC0500013242.hg.1	9.23	10.64	0.14	0.82	2.66	0.0012	0.0619	NM_001303145; NM_018939; ENST00000231136; ENST00000622991; OTTHUMT00000251818; OTTHUMT00000478872	PCDHB6	PCDHB6	protocadherin beta 6	chr5	+	Coding	141150022	141153287	9.22	9.47	10.74	9.69	11.31	9.24
TC0900008150.hg.1	7.05	8.47	0.34	0.16	2.66	4.45e-06	0.0012	NM_001166116; NM_003275; ENST00000259365; ENST00000375175; ENST00000395211; BC002660; OTTHUMT00000053320; OTTHUMT00000053321	TMOD1	TMOD1	tropomodulin 1	chr9	+	Multiple_Complex	97501180	97601748	7.01	7.1	8.34	8.45	8.65	6.47
TC0900010769.hg.1	12.83	14.24	0.43	0.11	2.66	7.29e-06	0.0017	NM_001289999; NM_001290000; NM_005384; ENST00000297689; BC008197; OTTHUMT00000053038; uc004arh.3	NFIL3	NFIL3	nuclear factor, interleukin 3 regulated	chr9	-	Coding	91409045	91424626	13.25	12.84	14.24	14.13	14.35	12.39
TC0X00007501.hg.1	10.45	11.87	0.32	0.24	2.66	7.24e-05	0.009	NM_001195214; NM_173834; ENST00000374622; ENST00000374643; ENST00000451537; ENST00000462683; ENST00000462972; ENST00000470730; ENST00000496576; BC012469; OTTHUMT00000057016; OTTHUMT00000057017; OTTHUMT00000057018; OTTHUMT00000057019; OTTHUMT00000057020; OTTHUMT00000057021	YIPF6	YIPF6	Yip1 domain family member 6	chrX	+	Multiple_Complex	68498323	68537285	10.66	10.49	11.87	11.45	11.87	10.04
TC0200014204.hg.1	6.69	8.11	0.35	0.13	2.67	2.16e-06	0.0007	NM_004807; ENST00000259241; ENST00000463963; ENST00000469019; ENST00000494089; BC096239; BC096240; BC099638; BC099639; OTTHUMT00000331572; OTTHUMT00000331573; OTTHUMT00000331574; OTTHUMT00000331575	HS6ST1	HS6ST1	heparan sulfate 6-O-sulfotransferase 1	chr2	-	Multiple_Complex	128236716	128318597	6.65	6.74	8.34	8.1	8.12	6.1
TC1100007897.hg.1	4.56	5.97	0.23	0.24	2.67	5.59e-05	0.0076	NM_001142535; NM_001142536; NM_001142537; NM_001142538; NM_033101; ENST00000255684; ENST00000340246; ENST00000394618; ENST00000415491; ENST00000425950; BC028222; OTTHUMT00000396378; OTTHUMT00000396379; OTTHUMT00000396624; OTTHUMT00000396625; OTTHUMT00000396626	LGALS12	LGALS12	lectin, galactoside-binding, soluble, 12	chr11	+	Coding	63506052	63516774	4.53	4.96	5.96	5.75	6.23	4.59
TC2200009324.hg.1	4.95	6.37	0.49	0.52	2.67	0.0003	0.0216	NM_016449; ENST00000317749; ENST00000614553; BC056888; OTTHUMT00000319708	DRICH1	DRICH1	aspartate-rich 1	chr22	-	Multiple_Complex	23608452	23632321	4.55	5.51	5.71	6.42	6.71	4.89
TC0100017793.hg.1	9.11	10.53	0.3	0.26	2.68	8.38e-06	0.0019	NM_001077397; NM_182972; ENST00000366609; ENST00000366610; ENST00000491430; OTTHUMT00000092704; OTTHUMT00000092705; OTTHUMT00000092706; uc001hwf.3; uc001hwg.3	IRF2BP2	IRF2BP2	interferon regulatory factor 2 binding protein 2	chr1	-	Multiple_Complex	234604269	234609525	9.07	9.46	10.86	10.35	10.5	8.86
TC0500008437.hg.1	10.65	12.07	0.12	0.19	2.68	3.31e-05	0.0053	NM_001077654; NM_001286813; NM_001286814; NM_001286815; NM_001286817; NM_014350; ENST00000274456; ENST00000388882; ENST00000415806; ENST00000503646; ENST00000504642; ENST00000504771; ENST00000513374; BC005352; BC007014; OTTHUMT00000371133; OTTHUMT00000371134; OTTHUMT00000371135; OTTHUMT00000371136; OTTHUMT00000371474; OTTHUMT00000371680; OTTHUMT00000381409	TNFAIP8	TNFAIP8	tumor necrosis factor, alpha-induced protein 8	chr5	+	Multiple_Complex	119268692	119399688	10.67	10.63	12.25	11.88	12.08	10.85
TC1500010279.hg.1	6.01	7.43	0.13	0.45	2.68	0.0004	0.0311	ENST00000559691	UBE2Q2P11	UBE2Q2P11	ubiquitin conjugating enzyme E2Q family member 2 pseudogene 11 [Source:HGNC Symbol;Acc:HGNC:49522]	chr15	-	Multiple_Complex	84412773	84421837	5.88	6	7.48	7.39	6.66	6.14
TC1700007629.hg.1	10.89	12.31	0.42	0.1	2.68	0.0002	0.0183	ENST00000476024; uc032fby.2	Y_RNA	Y_RNA	Y RNA [Source:RFAM;Acc:RF00019]	chr17	+	NonCoding	36285312	36285413	11.61	10.94	12.31	12.14	12.31	10.84
TC1700007699.hg.1	10.89	12.31	0.42	0.1	2.68	0.0002	0.0183	ENST00000614282; uc032fgb.2	Y_RNA	Y_RNA	Y RNA [Source:RFAM;Acc:RF00019]	chr17	+	NonCoding	38089399	38089500	11.61	10.94	12.31	12.14	12.31	10.84
TC0500012455.hg.1	12.42	13.85	0.07	0.18	2.69	3.58e-06	0.001	NM_001288705; NM_005211; NR_109969; ENST00000286301; ENST00000502660; ENST00000504875; ENST00000509861; ENST00000511344; ENST00000513609; ENST00000515068; ENST00000515239; ENST00000543093; BC047521; OTTHUMT00000252329; OTTHUMT00000373776; OTTHUMT00000373777; OTTHUMT00000373778; OTTHUMT00000373779; OTTHUMT00000373780; OTTHUMT00000373781; OTTHUMT00000373782; uc003lrm.3	CSF1R	CSF1R	colony stimulating factor 1 receptor	chr5	-	Multiple_Complex	150053291	150113372	12.42	12.48	13.83	13.74	14.09	12.35
TC0600007799.hg.1	9.04	10.47	0.43	0.23	2.69	6.49e-05	0.0083	NM_021922; ENST00000229769; BC046359; OTTHUMT00000040282	FANCE	FANCE	Fanconi anemia complementation group E	chr6	+	Multiple_Complex	35452355	35467104	9.06	9.25	10.45	10.49	10.07	8.43
TC0700009409.hg.1	4.95	6.38	0.29	0.85	2.69	0.0159	0.2583	OTTHUMT00000350805; OTTHUMT00000351166	OR9N1P	OR9N1P	olfactory receptor, family 9, subfamily N, member 1 pseudogene	chr7	+	Multiple_Complex	141911217	141911943	4.78	4.92	4.92	6.44	6.31	5.33
TC1600007982.hg.1	14	15.44	0.37	0.11	2.7	7.18e-07	0.0003	NM_001010989; NM_001272103; NM_014685; ENST00000300302; ENST00000344114; ENST00000379792; ENST00000439977; ENST00000562914; ENST00000563343; ENST00000563781; ENST00000563911; ENST00000564678; ENST00000565966; ENST00000566550; ENST00000567944; ENST00000568358; ENST00000568651; ENST00000568676; ENST00000568814; ENST00000569429; ENST00000569569; ENST00000570273; BC000086; BC008320; BC009739; BC03267…	HERPUD1	HERPUD1	homocysteine-inducible, endoplasmic reticulum stress-inducible, ubiquitin-like domain member 1	chr16	+	Multiple_Complex	56932048	56944863	13.97	14.03	15.36	15.42	15.58	13.36
TC1700006627.hg.1	3.8	5.24	0.15	0.48	2.7	0.0011	0.0563	NM_001124758; ENST00000329078; ENST00000570641; ENST00000570979; ENST00000571386; ENST00000571668; ENST00000573106; ENST00000573990; ENST00000576635; BC041772; OTTHUMT00000438802; OTTHUMT00000438803; OTTHUMT00000438804; OTTHUMT00000438805; OTTHUMT00000439105; OTTHUMT00000439106; OTTHUMT00000439107; OTTHUMT00000439108	SPNS2	SPNS2	spinster homolog 2 (Drosophila)	chr17	+	Multiple_Complex	4498834	4539933	3.55	3.79	5.21	4.41	5.27	3.84
TC1700010682.hg.1	7.88	9.31	0.27	0.53	2.7	3.11e-05	0.0051	NM_000422; ENST00000311208; ENST00000463128; ENST00000491673; ENST00000493253; ENST00000540235; ENST00000577817; ENST00000590038; BC000159; BC011901; BC056421; BC072018; BC072019; OTTHUMT00000257460; OTTHUMT00000257461; OTTHUMT00000257462; OTTHUMT00000257463; OTTHUMT00000449091; OTTHUMT00000449092	KRT17	KRT17	keratin 17, type I	chr17	-	Multiple_Complex	41619437	41624842	8.16	7.61	8.98	9.26	10.01	7.88
TC1100011694.hg.1	7.57	9.01	0.11	0.31	2.71	6.68e-06	0.0016	NM_001128922; NM_005512; ENST00000260061; ENST00000404995; ENST00000407242; ENST00000421973; ENST00000464145; BC052210; BC070079; OTTHUMT00000257926; OTTHUMT00000257927; OTTHUMT00000257928; OTTHUMT00000324588; uc001oxr.4	LRRC32	LRRC32	leucine rich repeat containing 32	chr11	-	Multiple_Complex	76657524	76670747	7.46	7.58	9.37	8.74	8.98	7.68
TC0100014457.hg.1	10.71	12.15	0.31	0.22	2.72	9.11e-06	0.002	NM_002227; ENST00000342505; ENST00000465376; ENST00000467764; ENST00000471473; ENST00000481702; ENST00000494904; BC132729; OTTHUMT00000025786; OTTHUMT00000025787; OTTHUMT00000025788; OTTHUMT00000025789; OTTHUMT00000025790; OTTHUMT00000025791	JAK1	JAK1	Janus kinase 1	chr1	-	Multiple_Complex	64833223	64966504	10.71	10.39	12.36	12.15	11.93	11.02
TC0500009058.hg.1	9.25	10.69	0.12	0.35	2.72	2.46e-05	0.0043	NM_001146337; NM_152406; ENST00000296721; ENST00000455574; ENST00000508444; ENST00000513665; ENST00000515000; ENST00000522492; BC125093; BC125094; OTTHUMT00000373443; OTTHUMT00000373495; OTTHUMT00000373496; OTTHUMT00000373497; OTTHUMT00000373498; OTTHUMT00000381681	AFAP1L1	AFAP1L1	actin filament associated protein 1-like 1	chr5	+	Multiple_Complex	149271838	149341804	9.46	9.24	11.08	10.65	10.39	9.26
TC0100013797.hg.1	10.67	12.12	0.15	0.11	2.73	4.84e-06	0.0013	NR_002983; ENST00000364587	SNORA55	SNORA55	small nucleolar RNA, H/ACA box 55	chr1	-	Small_RNA	39567374	39567510	10.87	10.58	12.2	12.13	11.97	10.66
TC0600010964.hg.1	4.55	6	0.16	0.73	2.73	0.0011	0.0567	ENST00000362845; uc063mbw.1	Y_RNA	Y_RNA	Y RNA [Source:RFAM;Acc:RF00019]	chr6	-	NonCoding	18273165	18273266	4.42	4.53	4.87	6.25	5.96	4.74
TC1600006988.hg.1	8.61	10.06	0.22	0.37	2.73	3.9e-06	0.0011	NR_029854	MIR365A	MIR365A	microRNA 365a	chr16	+	Multiple_Complex	14309270	14309380	8.99	8.6	10.07	9.92	10.63	8.63
TC1500007072.hg.1	17.27	18.73	0.07	0.18	2.74	4.68e-07	0.0002	NM_005313; ENST00000300289; ENST00000434494; ENST00000446523; ENST00000455250; ENST00000469684; ENST00000497349; BC014433; BC036000; BC071878; OTTHUMT00000103532; OTTHUMT00000103533; OTTHUMT00000103534; OTTHUMT00000133219; OTTHUMT00000133221; OTTHUMT00000133222	PDIA3	PDIA3	protein disulfide isomerase family A member 3	chr15	+	Multiple_Complex	43746392	43773279	17.33	17.28	18.92	18.71	18.57	17.19
TC1000009068.hg.1	7.63	9.09	0.47	0.22	2.75	1.97e-06	0.0006	ENST00000421206.1; OTTHUMT00000050638; uc057wie.1	GRK5-IT1; RP11-567J24.4	GRK5-IT1	GRK5 intronic transcript 1 (non-protein coding) [Source:HGNC Symbol;Acc:HGNC:49478]; novel transcript, sense intronic to GRK5; GRK5 intronic transcript 1 [Source:HGNC Symbol;Acc:HGNC:49478]	chr10	+	NonCoding	119208531	119211760	7.7	6.82	9.28	8.85	9.11	7.56
TC1200008167.hg.1	7.06	8.52	0.28	0.7	2.75	0.0002	0.0153	OTTHUMT00000474679; uc058qxs.1	RP11-785D18.3	RP11-785D18.3	novel transcript, antisense to PTPRB	chr12	+	NonCoding	70570969	70571440	6.79	7.05	9.3	8.45	7.92	7.36
TC0100013229.hg.1	8.07	9.54	0.25	0.2	2.76	3.77e-06	0.0011	NM_001291860; NM_005529; ENST00000374673; ENST00000374676; ENST00000374695; ENST00000412328; ENST00000426143; ENST00000427897; ENST00000439717; ENST00000453796; ENST00000469378; ENST00000471322; ENST00000480900; ENST00000481644; ENST00000486901; ENST00000493940; ENST00000498495; OTTHUMT00000007598; OTTHUMT00000007599; OTTHUMT00000007600; OTTHUMT00000007769; OTTHUMT00000007770; OTTHUMT00000007771;…	HSPG2	HSPG2	heparan sulfate proteoglycan 2	chr1	-	Multiple_Complex	21822232	21937297	8.31	8.08	9.89	9.55	9.52	7.82
TC0700011131.hg.1	7.54	9	0.51	0.66	2.76	0.0009	0.0503	NR_047551; ENST00000442411	EGFR-AS1	EGFR-AS1	EGFR antisense RNA 1	chr7	-	NonCoding	55179750	55188949	7.51	8.07	9.06	8.28	9.6	7.06
TC1100011727.hg.1	14.17	15.64	0.04	0.31	2.76	3.82e-05	0.0058	ENST00000435241	FTH1P16	FTH1P16	ferritin, heavy polypeptide 1 pseudogene 16 [Source:HGNC Symbol;Acc:HGNC:3986]	chr11	-	Pseudogene	77734475	77735026	14.18	14.13	15.1	15.59	15.69	14.21
TC2000007670.hg.1	10.15	11.61	0.26	0.05	2.76	2.95e-07	0.0001	NM_005985; ENST00000244050; BC012910; OTTHUMT00000080350	SNAI1	SNAI1	snail family zinc finger 1	chr20	+	Coding	49982976	49988886	10.17	10.14	11.62	11.7	11.61	9.71
TC1700010720.hg.1	5.99	7.46	0.31	0.54	2.77	4.3e-05	0.0063	OTTHUMT00000476108; uc060fib.1	RP11-358B23.7	RP11-358B23.7	novel transcript, sense intronic to STAT5B	chr17	-	NonCoding	42272069	42275571	5.56	6.16	7.77	7.5	6.73	6.01
TC0100012007.hg.1	8.19	9.67	0.55	0.8	2.78	0.0037	0.1213	NR_039625; ENST00000585213; uc021pkp.1	MIR4427	MIR4427	microRNA 4427	chr1	+	Precursor_microRNA	233624152	233624219	8.11	7.25	9.62	9.72	8.28	8.27
TC0400012763.hg.1	8.75	10.23	0.28	0.32	2.79	1.11e-05	0.0023	NM_005980; ENST00000513778; BC006819; OTTHUMT00000358908	S100P	S100P	S100 calcium binding protein P	chr4	+	Multiple_Complex	6693839	6697170	8.76	9.24	10.16	10.27	10.76	8.74
TC0500009861.hg.1	7.11	8.6	0.04	0.24	2.8	6.2e-06	0.0015	NM_001044; ENST00000270349; ENST00000511750; ENST00000512002; BC132977; BC133003; OTTHUMT00000253650; OTTHUMT00000365926; OTTHUMT00000365927	SLC6A3	SLC6A3	solute carrier family 6 (neurotransmitter transporter), member 3	chr5	-	Multiple_Complex	1392790	1445430	7.12	7.11	8.74	8.62	8.28	7.18
TC1200012700.hg.1	11.78	13.26	0.25	0.64	2.8	9.36e-05	0.0108	NM_001145199; ENST00000443585; ENST00000546866; ENST00000548336; ENST00000548458; ENST00000549934; ENST00000552457; ENST00000612117; BC013920; BC045812; BC061920; BC067897; BC126980; BC127012; OTTHUMT00000316459; OTTHUMT00000406306; OTTHUMT00000406668; OTTHUMT00000406669; OTTHUMT00000406670; OTTHUMT00000406671; uc001tlh.4	C12orf75	C12orf75	chromosome 12 open reading frame 75	chr12	+	Multiple_Complex	105235290	105371518	12.16	11.78	13.03	13.29	14.25	11.68
TC1500010281.hg.1	4.31	5.79	0.17	0.44	2.8	0.0013	0.0632	ENST00000414573	UBE2Q2P12	UBE2Q2P12	ubiquitin conjugating enzyme E2Q family member 2 pseudogene 12 [Source:HGNC Symbol;Acc:HGNC:49523]	chr15	-	Multiple_Complex	84491480	84500599	4.28	4.33	5.76	5.84	5.04	4.6
TC0500009327.hg.1	4.17	5.66	0.25	0.66	2.81	0.0097	0.2022	NR_105065; ENST00000486913; ENST00000517508; ENST00000519267; ENST00000519327; ENST00000519329; ENST00000519570; ENST00000519750; ENST00000519901; ENST00000519904; ENST00000522303; ENST00000522646; ENST00000522686; ENST00000522762; ENST00000523648; ENST00000523704; ENST00000524297; blorskeybu.bAug10; blorskeybu.dAug10; blorskeybu.gAug10; ENST00000486913.3; ENST00000517508.1; ENST00000519267.1; EN…	LOC102546299; blorskeybu; CTC-340A15.2	LOC102546299	uncharacterized LOC102546299; Transcript Identified by AceView; novel transcript	chr5	+	Multiple_Complex	164296696	165171643	4.13	4.59	4.52	5.7	5.62	4.21
TC0100014228.hg.1	9.62	11.11	0.5	0.15	2.82	0.0003	0.0239	NM_001018054; NM_004631; NM_017522; NM_033300; ENST00000306052; ENST00000347547; ENST00000354412; ENST00000371454; ENST00000459674; ENST00000460214; ENST00000465675; ENST00000475501; ENST00000480045; ENST00000481431; ENST00000496580; ENST00000529670; ENST00000613948; BC051836; OTTHUMT00000024699; OTTHUMT00000024700; OTTHUMT00000024701; OTTHUMT00000024702; OTTHUMT00000024703; OTTHUMT00000024704; O…	LRP8	LRP8	LDL receptor related protein 8	chr1	-	Multiple_Complex	53242364	53328149	9.55	9.68	11.12	11.11	10.85	10.47
TC0300007251.hg.1	8.75	10.25	0.48	0.05	2.82	2.07e-05	0.0038	NM_006564; ENST00000304552; ENST00000438735; ENST00000457814; ENST00000458629; BC033584; OTTHUMT00000257321; OTTHUMT00000344393; OTTHUMT00000344394; OTTHUMT00000344395	CXCR6	CXCR6	chemokine (C-X-C motif) receptor 6	chr3	+	Multiple_Complex	45940933	45948353	8.71	9.28	10.24	10.34	10.25	8.32
TC0300010770.hg.1	6.41	7.91	0.31	0.37	2.82	3.05e-05	0.005	NM_033027; ENST00000273153; ENST00000514182; BC038949; OTTHUMT00000254061; OTTHUMT00000342527	CSRNP1	CSRNP1	cysteine-serine-rich nuclear protein 1	chr3	-	Multiple_Complex	39141851	39154562	6.72	6.41	8.26	7.53	7.92	6.1
TC1000012159.hg.1	10.19	11.68	0.28	0.64	2.82	0.0152	0.2519	FLJ37035.jAug10-unspliced	FLJ37035	FLJ37035	Transcript Identified by AceView, Entrez Gene ID(s) 399821	chr10	-	Unassigned	125702545	125703110	10.19	10.46	10.59	11.78	11.59	9.91
TC1300008092.hg.1	8.62	10.11	0.31	0.55	2.82	2.59e-05	0.0045	OTTHUMT00000474565; uc058yjs.1	RP11-73M11.3	RP11-73M11.3	novel transcript sense intronic to ATP11A	chr13	+	NonCoding	112811566	112812158	8.91	8.28	10.87	10.08	9.81	8.63
TC1900011770.hg.1	5.88	7.38	0.33	0.49	2.82	0.0016	0.0722	NM_001736; ENST00000355085; BC008982; OTTHUMT00000466925	C5AR1	C5AR1	complement component 5a receptor 1	chr19	+	Multiple_Complex	47309818	47322070	5.88	5.75	7.41	6.52	7.34	6.37
TC0400008128.hg.1	5.18	6.69	0.35	0.43	2.83	3.54e-05	0.0055	ENST00000506864.1; ENST00000507916.2; ENST00000508021.1; ENST00000509723.1; ENST00000512077.1; ENST00000513572.1; OTTHUMT00000364076; OTTHUMT00000364077; OTTHUMT00000364078; OTTHUMT00000364079; OTTHUMT00000364080; OTTHUMT00000364081; OTTHUMT00000475199; OTTHUMT00000475200; saso.iAug10; saso.lAug10; uc062yen.1; uc062yeo.1; uc062yep.1; uc062yeq.1; uc062yer.1; uc062yes.1; uc062yet.1; uc062yeu.1	RP11-115D19.1; saso	RP11-115D19.1	novel transcript; Transcript Identified by AceView	chr4	+	NonCoding	89490946	89726752	4.77	5.47	6.95	6.73	6.12	5.23
TC0X00007380.hg.1	7.31	8.81	0.68	0.73	2.83	0.0065	0.1634	ENST00000363765; uc064zoe.1	Y_RNA	Y_RNA	Y RNA [Source:RFAM;Acc:RF00019]	chrX	+	NonCoding	55582733	55582834	7.88	7.38	7.55	8.78	8.85	6.54
TC1300008018.hg.1	9.97	11.47	0.38	0.37	2.83	8.21e-05	0.0098	OTTHUMT00000474666; uc058yfv.1	RP11-291I6.2	RP11-291I6.2	novel transcript sense intronic to COL4A2	chr13	+	NonCoding	110429026	110429342	10.01	9.5	11.42	11.53	10.84	10.25
TC0300012814.hg.1	9.28	10.78	0.28	0.13	2.84	1.6e-06	0.0005	NM_023915; ENST00000260843; ENST00000629077; BC112941; BC117565; BC132888; BC132890	GPR87	GPR87	G protein-coupled receptor 87	chr3	-	Multiple_Complex	151294086	151316952	9.07	9.25	10.8	10.64	10.9	9.61
TC2200007874.hg.1	9.57	11.08	0.21	0.43	2.84	4.77e-05	0.0068	ENST00000508033	SLC25A15P5	SLC25A15P5	solute carrier family 25 (mitochondrial carrier; ornithine transporter) member 15 pseudogene 5 [Source:HGNC Symbol;Acc:HGNC:39846]	chr22	-	Multiple_Complex	16645570	16646581	9.33	9.6	11.11	10.62	11.47	9.74
TC0100007645.hg.1	10.21	11.72	0.33	0.22	2.85	5.66e-06	0.0014	NM_001204414; NM_001204415; NM_022164; ENST00000271064; ENST00000457433; ENST00000461030; ENST00000463112; ENST00000466998; ENST00000468635; ENST00000478398; ENST00000480586; ENST00000481165; ENST00000498429; ENST00000537531; BC064633; OTTHUMT00000011072; OTTHUMT00000011073; OTTHUMT00000011074; OTTHUMT00000011076; OTTHUMT00000011077; OTTHUMT00000011078; OTTHUMT00000011079; OTTHUMT00000011080; OTT…	TINAGL1	TINAGL1	tubulointerstitial nephritis antigen-like 1	chr1	+	Multiple_Complex	31576485	31587686	10.25	10.47	11.69	12.11	11.76	9.82
TC0400011952.hg.1	5.77	7.28	0.12	0.46	2.85	8.82e-05	0.0103	ENST00000516424	RN7SKP253	RN7SKP253	RNA, 7SK small nuclear pseudogene 253 [Source:HGNC Symbol;Acc:HGNC:45977]	chr4	-	NonCoding	139794125	139794433	5.78	5.98	7.33	7.24	6.49	5.76
TC1100011364.hg.1	8.4	9.92	0.18	0.32	2.85	2.48e-06	0.0008	ENST00000527543.1; OTTHUMT00000394105; uc058ekf.1	RP5-903G2.2	RP5-903G2.2	novel transcript	chr11	-	NonCoding	67934563	67955802	8.42	8.72	10.46	9.85	9.96	8.38
TC0700006484.hg.1	10.09	11.61	0.28	0.15	2.86	1.42e-05	0.0028	NM_001303473; NM_001303474; NM_138445; ENST00000297468; ENST00000397095; ENST00000427680; ENST00000444847; ENST00000474396; ENST00000481403; BC014241; OTTHUMT00000206855; OTTHUMT00000322811; OTTHUMT00000322848; OTTHUMT00000322849; OTTHUMT00000322850; uc003sjy.1	GPR146	GPR146	G protein-coupled receptor 146	chr7	+	Multiple_Complex	1044573	1059269	10.13	10.3	11.58	11.35	11.63	9.75
TC1300006969.hg.1	7.22	8.74	0.43	0.59	2.86	0.0029	0.1047	NR_120423; ENST00000615685; ENST00000616251; ENST00000619407; ENST00000620300; OTTHUMT00000474823; OTTHUMT00000474824; OTTHUMT00000474825; OTTHUMT00000474826; uc058wpk.1; uc058wpl.1; uc058wpm.1	LOC101929140; RP11-74J13.8	LOC101929140	uncharacterized LOC101929140; novel transcript, antisense to KBTBD7 and MTRF1	chr13	+	NonCoding	41132928	41236686	7.19	7.96	9.33	8.74	8.16	7.25
TC0100010798.hg.1	16.2	17.72	0.19	0.15	2.87	1.29e-06	0.0005	NM_001004128; NM_002826; ENST00000367600; ENST00000367602; ENST00000392029; ENST00000443059; BC017692; BC100023; OTTHUMT00000085289; OTTHUMT00000085290; OTTHUMT00000100310; OTTHUMT00000100311	QSOX1	QSOX1	quiescin Q6 sulfhydryl oxidase 1	chr1	+	Multiple_Complex	180154833	180204030	16.19	16.4	17.56	17.85	17.73	16.02
TC1600007983.hg.1	7.48	9	0.39	0.33	2.87	1.43e-05	0.0028	ENST00000565861.1; ENST00000570210.1; OTTHUMT00000432318; OTTHUMT00000432330; uc059uoi.1; uc059uoj.1	RP11-325K4.3; RP11-325K4.2	RP11-325K4.3	novel transcript, sense intronic to HERPUD1	chr16	+	NonCoding	56940278	56941726	7.94	7.43	9.38	8.71	8.97	7.17
TC1700008705.hg.1	7.09	8.61	0.5	0.66	2.87	0.0027	0.0998	NR_003706; ENST00000363524	SNORA38B	SNORA38B	small nucleolar RNA, H/ACA box 38B	chr17	+	Multiple_Complex	67740669	67740801	7.1	6.59	8.65	7.69	8.96	7.59
TC1900010851.hg.1	8.33	9.85	0.13	0.17	2.87	9.28e-07	0.0004	NM_014297; ENST00000292147; ENST00000594342; ENST00000595115; ENST00000598330; ENST00000600651; ENST00000602138; BC008250; OTTHUMT00000463184; OTTHUMT00000463185; OTTHUMT00000463186; OTTHUMT00000463187; OTTHUMT00000463188; OTTHUMT00000463664; uc002owp.3	ETHE1	ETHE1	ethylmalonic encephalopathy 1	chr19	-	Multiple_Complex	43506719	43527244	8.32	8.47	9.86	10.13	9.84	8.2
TC1000011005.hg.1	12.49	14.02	0.47	0.25	2.88	8.1e-06	0.0018	NM_000917; NM_001017962; NM_001142595; NM_001142596; ENST00000263556; ENST00000307116; ENST00000373008; ENST00000394890; ENST00000440381; ENST00000464310; BC034998; OTTHUMT00000048601; OTTHUMT00000048602; OTTHUMT00000048604	P4HA1	P4HA1	prolyl 4-hydroxylase, alpha polypeptide I	chr10	-	Multiple_Complex	73007217	73096974	12.65	12.47	14.03	14.26	13.76	11.76
TC2100008536.hg.1	5.26	6.79	0.31	0.05	2.89	4.44e-05	0.0065	NM_001130141; NM_020528; ENST00000400304; ENST00000400305; ENST00000400308; ENST00000400309; ENST00000400310; ENST00000449640; ENST00000468429; ENST00000475402; ENST00000481302; ENST00000498121; ENST00000549265; BC012061; OTTHUMT00000206809; OTTHUMT00000206810; OTTHUMT00000206811; OTTHUMT00000206812; OTTHUMT00000206815; OTTHUMT00000206816; OTTHUMT00000206817; OTTHUMT00000206818; OTTHUMT0000020684…	PCBP3	PCBP3	poly(rC) binding protein 3	chr21	+	Multiple_Complex	45848163	45942454	5.3	5.77	6.79	6.84	6.75	5.19
TC2100008314.hg.1	13.37	14.9	0.26	0.13	2.9	7.47e-06	0.0017	NM_000100; ENST00000291568; ENST00000480147; BC003370; BC010532; OTTHUMT00000195689; OTTHUMT00000195690	CSTB	CSTB	cystatin B (stefin B)	chr21	-	Multiple_Complex	43772512	43776445	13.39	13.81	14.91	14.89	14.67	13.34
TC0100017245.hg.1	7.85	9.39	0.34	0.44	2.91	0.0001	0.0124	ENST00000439570.1; OTTHUMT00000089295; uc057pft.1	RP11-61J19.2	RP11-61J19.2	putative novel transcript	chr1	-	NonCoding	212466816	212467743	7.88	8.15	8.94	9.83	9.39	7.47
TC1600006986.hg.1	7.21	8.75	0.28	0.65	2.91	0.0008	0.0454	NR_030177; ENST00000384907; uc021tdg.1	MIR193B	MIR193B	microRNA 193b	chr16	+	Precursor_microRNA	14303967	14304049	7.56	7.18	8.81	9.15	7.89	7.02
TC0X00007302.hg.1	10.95	12.5	0.15	0.52	2.92	8.94e-05	0.0104	NM_001099684; BC000867; OTTHUMT00000056696; OTTHUMT00000056697; OTTHUMT00000056698; OTTHUMT00000056699; OTTHUMT00000056701; OTTHUMT00000056702; OTTHUMT00000056703; OTTHUMT00000056704	FAM156B; FAM156A	FAM156B	family with sequence similarity 156, member B; family with sequence similarity 156, member A	chrX	+	Multiple_Complex	52891306	52908560	10.83	10.93	12.57	12.44	11.61	11.12
TC1300006628.hg.1	11.02	12.57	0.15	0.36	2.92	7.9e-06	0.0018	ENST00000505530	SLC25A15P3	SLC25A15P3	solute carrier family 25 (mitochondrial carrier; ornithine transporter) member 15 pseudogene 3 [Source:HGNC Symbol;Acc:HGNC:39844]	chr13	+	Multiple_Complex	24943575	24944498	11.03	11.17	12.54	12.6	13.19	10.87
TC1900009388.hg.1	6.88	8.43	0.17	0.04	2.92	7.83e-07	0.0003	NR_027064; ENST00000448587; ENST00000587632; ENST00000590789	TINCR	TINCR	tissue differentiation-inducing non-protein coding RNA	chr19	-	Multiple_Complex	5558167	5568034	6.86	6.58	8.49	8.42	8.43	6.9
TC0300013308.hg.1	10.4	11.95	0.24	0.56	2.93	0.0006	0.0381	uc062qkv.1	RNA5SP150	RNA5SP150	5S ribosomal pseudogene 150 [Source:HGNC Symbol;Acc:HGNC:43050]	chr3	-	Ribosomal	181822872	181822990	10.79	10.33	11.99	11.36	12.47	10.42
TC0400009953.hg.1	9.49	11.04	0.25	0.23	2.94	1.07e-06	0.0004	NM_001134647; NM_198595; ENST00000358461; ENST00000360265; ENST00000382543; ENST00000420658; ENST00000505447; ENST00000508415; ENST00000513842; ENST00000513856; ENST00000612691; ENST00000614385; BC032777; OTTHUMT00000246842; OTTHUMT00000358893; OTTHUMT00000358894; OTTHUMT00000358895; OTTHUMT00000358896; OTTHUMT00000358899; OTTHUMT00000476362; OTTHUMT00000476363	AFAP1	AFAP1	actin filament associated protein 1	chr4	-	Multiple_Complex	7758713	7939926	9.46	9.27	11.4	11.05	10.95	9.76
TC1500010792.hg.1	8.93	10.48	0.18	0.22	2.94	2.35e-06	0.0007	NM_001159643; NM_001159644; NM_018349; ENST00000357742; ENST00000449432; ENST00000451018; ENST00000557505; ENST00000557742; BC131527; OTTHUMT00000415060; OTTHUMT00000415061; OTTHUMT00000415109; OTTHUMT00000415110; OTTHUMT00000434966	MCTP2	MCTP2	multiple C2 domains, transmembrane 2	chr15	+	Multiple_Complex	94298200	94483952	8.95	8.73	10.68	10.24	10.5	9.08
TC1600008301.hg.1	5.87	7.43	0.34	0.63	2.94	1.71e-05	0.0033	NM_001740; NM_007088; NR_027910; ENST00000302628; ENST00000349553; ENST00000467817; ENST00000490520; ENST00000562305; BC015484; OTTHUMT00000268988; OTTHUMT00000357353; OTTHUMT00000357354; OTTHUMT00000433790	CALB2	CALB2	calbindin 2	chr16	+	Multiple_Complex	71358713	71390438	6.2	5.88	7.51	7.33	8.5	5.53
TC1700010962.hg.1	6.49	8.05	0.35	0.16	2.94	7.08e-06	0.0017	NM_001258248; NM_199262; ENST00000342234; ENST00000536300; BC103951; BC103952; BC103953; BC103954; OTTHUMT00000255090; OTTHUMT00000441395	SP6	SP6	Sp6 transcription factor	chr17	-	Coding	47844908	47855874	6.45	6.89	7.89	8.21	8.04	6.21
TC1500008485.hg.1	12.9	14.46	0.29	0.13	2.95	4.74e-07	0.0002	NM_000875; NM_001291858; ENST00000268035; ENST00000557873; ENST00000557938; ENST00000558355; ENST00000558751; ENST00000558762; ENST00000558898; ENST00000558947; ENST00000559582; ENST00000559925; ENST00000560144; ENST00000560186; ENST00000560277; ENST00000560343; ENST00000560432; ENST00000560972; ENST00000561049; BC113610; BC113612; BC143721; OTTHUMT00000313537; OTTHUMT00000415271; OTTHUMT00000415…	IGF1R	IGF1R	insulin-like growth factor 1 receptor	chr15	+	Multiple_Complex	98648539	98964530	12.93	12.87	14.47	14.58	14.33	12.4
TC2200006947.hg.1	5.57	7.13	0.17	0.47	2.95	5.34e-05	0.0073	NM_020437; ENST00000215906; BC036753; OTTHUMT00000320422	ASPHD2	ASPHD2	aspartate beta-hydroxylase domain containing 2	chr22	+	Multiple_Complex	26429273	26445015	5.56	5.58	7.6	6.66	7.13	5.87
TC0100017947.hg.1	11.35	12.92	0.21	0.16	2.96	3.27e-06	0.0009	NM_014322; ENST00000366554; ENST00000462265; ENST00000463155; ENST00000469376; ENST00000478849; ENST00000490673; BC036773; OTTHUMT00000095713; OTTHUMT00000095714; OTTHUMT00000095715; OTTHUMT00000095716; OTTHUMT00000097756; OTTHUMT00000099266	OPN3	OPN3	opsin 3	chr1	-	Multiple_Complex	241588212	241677376	11.68	11.28	12.92	12.92	12.64	11.36
TC0700009536.hg.1	11.57	13.13	0.04	0.3	2.96	1.17e-06	0.0004	NM_005435; BC136661; OTTHUMT00000349981; OTTHUMT00000349982; OTTHUMT00000349984; OTTHUMT00000467755	ARHGEF5	ARHGEF5	Rho guanine nucleotide exchange factor 5	chr7	+	Multiple_Complex	144355288	144380632	11.57	11.56	13.4	13.15	12.81	11.51
TC1100013226.hg.1	9.66	11.22	0.11	0.16	2.96	6.24e-07	0.0003	NM_001077690; NM_001077691; NM_001077692; NM_024740; ENST00000398006; ENST00000524671; ENST00000525910; ENST00000526272; ENST00000527212; ENST00000527294; ENST00000527714; ENST00000530723; ENST00000530851; ENST00000531154; ENST00000532425; ENST00000612489; ENST00000613181; ENST00000614444; ENST00000616540; ENST00000618252; ENST00000619129; BC009255; OTTHUMT00000391480; OTTHUMT00000391481; OTTHUMT…	ALG9	ALG9	ALG9, alpha-1,2-mannosyltransferase	chr11	-	Multiple_Complex	111782195	111871581	9.77	9.66	11.21	11.14	11.44	9.55
TC1600010795.hg.1	12.28	13.84	0.32	1.04	2.96	0.0141	0.2429	NR_003059; ENST00000411292; uc002fbc.1	SNORD71	SNORD71	small nucleolar RNA, C/D box 71	chr16	-	Multiple_Complex	71758392	71758495	12.32	12.22	12.68	13.95	14.74	12.83
TC1600011060.hg.1	14.44	16	0.12	0.07	2.96	6.33e-07	0.0003	NM_021149; ENST00000262428; ENST00000561707; ENST00000564057; ENST00000564662; ENST00000567278; ENST00000567786; BC010039; BC010884; BC016702; BC042970; BC053682; OTTHUMT00000269075; OTTHUMT00000433431; OTTHUMT00000433648; OTTHUMT00000433649; OTTHUMT00000433651; OTTHUMT00000433652	COTL1	COTL1	coactosin-like F-actin binding protein 1	chr16	-	Multiple_Complex	84565594	84618096	14.42	14.65	15.88	15.99	16.02	14.45
TC0200011837.hg.1	7.15	8.72	0.33	0.24	2.97	9.61e-07	0.0004	NM_030797; ENST00000381323; ENST00000406434; ENST00000445605; ENST00000451689; ENST00000469507; BC038971; OTTHUMT00000207203; OTTHUMT00000323732; OTTHUMT00000323733; OTTHUMT00000323734; OTTHUMT00000323735	FAM49A	FAM49A	family with sequence similarity 49, member A	chr2	-	Multiple_Complex	16549459	16666331	7.2	6.59	8.71	8.49	8.97	7.1
TC0800007367.hg.1	12.24	13.81	0.03	0.95	2.97	0.0169	0.266	NM_003816; NR_027638; NR_027639; ENST00000379917; ENST00000463437; ENST00000466936; ENST00000468065; ENST00000481058; ENST00000481513; ENST00000481873; ENST00000484143; ENST00000487273; BC126406; BC143923; OTTHUMT00000357291; OTTHUMT00000357292; OTTHUMT00000357293; OTTHUMT00000357294; OTTHUMT00000357295; OTTHUMT00000357296; OTTHUMT00000357297; OTTHUMT00000357298; OTTHUMT00000377483	ADAM9	ADAM9	ADAM metallopeptidase domain 9	chr8	+	Multiple_Complex	38996869	39105260	12.19	12.25	13.9	13.73	12.17	12.24
TC1400008382.hg.1	10.08	11.65	0.06	0.19	2.97	1.73e-06	0.0006	NM_006291; ENST00000333007; ENST00000558056; ENST00000559195; ENST00000559255; ENST00000559406; ENST00000560428; ENST00000560562; ENST00000560670; ENST00000560869; ENST00000561156; ENST00000561217; BC128449; OTTHUMT00000415672; OTTHUMT00000415673; OTTHUMT00000415674; OTTHUMT00000415675; OTTHUMT00000415676; OTTHUMT00000415677; OTTHUMT00000415678; OTTHUMT00000415679; OTTHUMT00000415680; OTTHUMT0000…	TNFAIP2	TNFAIP2	tumor necrosis factor, alpha-induced protein 2	chr14	+	Multiple_Complex	103123442	103137439	10.16	10.08	11.54	11.64	11.91	10.04
TC0100011663.hg.1	8.75	10.32	0.22	0.72	2.98	0.0002	0.0155	NM_024709; ENST00000294889; BC036067; OTTHUMT00000090922	C1orf115	C1orf115	chromosome 1 open reading frame 115	chr1	+	Multiple_Complex	220689845	220699157	8.75	8.84	10.35	9.3	10.68	8.42
TC0200007096.hg.1	11.6	13.18	0.48	0.29	2.98	2.78e-06	0.0008	NM_005253; ENST00000264716; ENST00000379619; ENST00000436647; ENST00000460736; BC022791; OTTHUMT00000215116; OTTHUMT00000215117; OTTHUMT00000324561; OTTHUMT00000324562	FOSL2	FOSL2	FOS-like antigen 2	chr2	+	Multiple_Complex	28392448	28417312	11.53	11.69	13.39	13.22	12.82	10.79
TC0700010621.hg.1	13.49	15.07	0.03	0.29	2.98	8.35e-07	0.0003	NM_017946; NR_046478; NR_046479; ENST00000222803; ENST00000412494; ENST00000419018; ENST00000479939; BC005206; OTTHUMT00000214229; OTTHUMT00000327692; OTTHUMT00000327693; OTTHUMT00000327694	FKBP14	FKBP14	FK506 binding protein 14	chr7	-	Multiple_Complex	30010583	30026801	13.46	13.49	15.3	15.1	14.73	13.52
TC1300009781.hg.1	11.85	13.42	0.49	0.24	2.98	0.0002	0.0155	NM_001303110; NM_001845; ENST00000375820; ENST00000467182; ENST00000474391; ENST00000543140; ENST00000615732; BC151220; OTTHUMT00000045759; OTTHUMT00000312866; OTTHUMT00000312867; OTTHUMT00000476753; OTTHUMT00000476754; uc001vqw.4	COL4A1	COL4A1	collagen, type IV, alpha 1	chr13	-	Multiple_Complex	110148958	110307157	12.2	11.91	13.41	13.01	13.44	11.25
TC2100008251.hg.1	6.6	8.17	0.35	0.41	2.98	1.39e-05	0.0027	NM_003225; ENST00000291527; BC032811; OTTHUMT00000195361	TFF1	TFF1	trefoil factor 1	chr21	-	Multiple_Complex	42362282	42366594	6.96	6.58	8.78	7.99	8.17	6.26
TC0900010565.hg.1	7.14	8.72	0.52	0.55	2.99	0.0001	0.0126	NM_152573; ENST00000340717; ENST00000376447; BC023566; OTTHUMT00000052825; OTTHUMT00000052826	RASEF	RASEF	RAS and EF-hand domain containing	chr9	-	Multiple_Complex	82979585	83063177	6.69	7.09	9.14	8.79	8.06	7.72
TC1000008776.hg.1	6.18	7.76	0.45	0.23	2.99	3.66e-06	0.001	NM_004210; ENST00000369780; ENST00000437579; ENST00000455386; ENST00000465048; BC026336; OTTHUMT00000050170; OTTHUMT00000050171; OTTHUMT00000050172; OTTHUMT00000050173	NEURL1	NEURL1	neuralized E3 ubiquitin protein ligase 1	chr10	+	Multiple_Complex	103493978	103592552	6.23	6.58	7.77	8.16	7.75	5.68
TC1700010719.hg.1	5.56	7.15	0.4	0.57	2.99	0.0002	0.0151	ENST00000436061.1; ENST00000597755.1; OTTHUMT00000255908; uc060fia.1	AC003104.1	AC003104.1	novel transcript, sense intronic to STAT5B	chr17	-	NonCoding	42270517	42272683	5.62	5.51	7.84	6.73	7.08	6.24
TC0600012432.hg.1	13.35	14.94	0.2	0.73	3.01	0.0025	0.0965	NM_001199917; NM_001199918; NM_001199919; NM_015599; ENST00000283977; ENST00000503094; ENST00000504780; ENST00000505470; ENST00000506587; ENST00000507404; ENST00000507554; ENST00000508748; ENST00000509219; ENST00000510258; ENST00000512866; ENST00000513973; ENST00000515333; ENST00000605602; ENST00000616566; BC001258; OTTHUMT00000041349; OTTHUMT00000366384; OTTHUMT00000366385; OTTHUMT00000366386; O…	PGM3	PGM3	phosphoglucomutase 3	chr6	-	Multiple_Complex	83161150	83193936	13.56	13.33	14.99	14.89	13.69	13.17
TC1700009318.hg.1	10.18	11.77	0.08	0.12	3.01	1.75e-07	9.95e-05	NM_182705; ENST00000329099; BC031341; OTTHUMT00000255652	FAM101B	FAM101B	family with sequence similarity 101, member B	chr17	-	Multiple_Complex	439978	445940	10.06	10.17	11.79	11.64	11.88	10.2
TC0500009108.hg.1	9.24	10.84	0.32	0.19	3.02	4.69e-06	0.0012	NM_002084; ENST00000388825; ENST00000517973; ENST00000519214; ENST00000520059; ENST00000520597; ENST00000521632; ENST00000521650; ENST00000521722; ENST00000614343; ENST00000622181; BC013601; BC035841; BC050378; OTTHUMT00000374772; OTTHUMT00000374773; OTTHUMT00000374775; OTTHUMT00000374776; OTTHUMT00000374904; OTTHUMT00000374905; OTTHUMT00000374907; OTTHUMT00000374908	GPX3	GPX3	glutathione peroxidase 3	chr5	+	Multiple_Complex	151020438	151028993	9.19	9.79	10.85	10.63	11.02	9.29
TC0500011502.hg.1	10.73	12.33	0.14	0.57	3.02	1.11e-05	0.0023	NM_012081; ENST00000237853; ENST00000505584; ENST00000506628; ENST00000508694; ENST00000508757; ENST00000513343; ENST00000515020; BC028412; OTTHUMT00000242846; OTTHUMT00000370237; OTTHUMT00000370238; OTTHUMT00000370239; OTTHUMT00000370240; OTTHUMT00000370242; OTTHUMT00000370243; uc003klr.4	ELL2	ELL2	elongation factor, RNA polymerase II, 2	chr5	-	Multiple_Complex	95885098	95962071	10.78	10.72	13.05	12.26	11.93	10.52
TC1600008211.hg.1	11.4	13	0.15	0.58	3.02	0.009	0.1951	NR_106988_11; uc032edn.2; uc059wib.1	MIR7641-2; RNA5SP429; AC099314.1	MIR7641-2	Homo sapiens microRNA 7641-2 (MIR7641-2), microRNA.; 5S ribosomal pseudogene 429 [Source:HGNC Symbol;Acc:HGNC:43329]	chr16	+	Multiple_Complex	68742480	68742588	11.54	11.24	12.92	12	13.08	11.41
TC1100008936.hg.1	10.8	12.4	0.19	0.39	3.04	2.72e-05	0.0046	NR_106987	MIR7641-1	MIR7641-1	microRNA 7641-1	chr11	+	Multiple_Complex	104252591	104252651	10.94	10.82	11.72	12.37	12.44	10.57
TC1800007518.hg.1	8.87	10.47	0.2	0.23	3.04	5.39e-07	0.0002	NM_017742; NR_126534; ENST00000269499; ENST00000585873; ENST00000585949; ENST00000586834; ENST00000587612; ENST00000588676; ENST00000590840; ENST00000591145; ENST00000591435; ENST00000591632; ENST00000621048; BC137435; OTTHUMT00000450083; OTTHUMT00000450084; OTTHUMT00000450085; OTTHUMT00000450086; OTTHUMT00000450087; OTTHUMT00000450088; OTTHUMT00000450089; OTTHUMT00000450090; OTTHUMT00000450091; …	ZCCHC2	ZCCHC2	zinc finger, CCHC domain containing 2	chr18	+	Multiple_Complex	62523007	62587709	8.69	9.08	10.7	10.24	10.48	8.86
TC1300007152.hg.1	9.91	11.52	0.36	0.87	3.05	0.0097	0.2024	NM_001079673; NM_001278438; NM_014923; NR_103528; ENST00000378383; ENST00000398316; ENST00000484074; ENST00000492622; ENST00000497644; ENST00000541916; BC132812; BC136617; BC144301; OTTHUMT00000044899; OTTHUMT00000044900; OTTHUMT00000354845; OTTHUMT00000354846; OTTHUMT00000354848; uc001vcm.3	FNDC3A	FNDC3A	fibronectin type III domain containing 3A	chr13	+	Multiple_Complex	48975912	49209779	9.89	9.73	11.62	11.43	10.02	10.41
TC1400009395.hg.1	12.4	14.01	0.19	0.14	3.05	8.54e-07	0.0003	NM_030791; ENST00000247225; BC063839; BC070060; OTTHUMT00000072626	SGPP1	SGPP1	sphingosine-1-phosphate phosphatase 1	chr14	-	Coding	63684214	63728095	12.59	12.41	14.15	14	13.88	12.21
TC0500012093.hg.1	7.57	9.18	0.12	0.42	3.06	2.01e-07	0.0001	NM_002653; ENST00000265340; ENST00000502676; ENST00000503586; ENST00000504936; ENST00000506438; ENST00000507253; BC003685; BC009412; OTTHUMT00000251195; OTTHUMT00000371569; OTTHUMT00000371570; OTTHUMT00000371571; OTTHUMT00000371572; OTTHUMT00000371573	PITX1	PITX1	paired-like homeodomain 1	chr5	-	Multiple_Complex	135027734	135034813	7.69	7.58	9.18	9.19	9.91	7.44
TC0700011520.hg.1	5.87	7.49	0.1	0.38	3.07	7.04e-05	0.0088	ENST00000618416	SPDYE12P	SPDYE12P	speedy/RINGO cell cycle regulator family member E12, pseudogene [Source:HGNC Symbol;Acc:HGNC:51508]	chr7	-	Pseudogene	74906673	74913256	5.97	5.77	7.54	7.44	6.84	5.87
TC0300013994.hg.1	6.08	7.71	0.26	0.47	3.08	5.23e-05	0.0072	NM_001166449; NM_002218; ENST00000266041; ENST00000406595; ENST00000441637; ENST00000461966; ENST00000464000; ENST00000467462; ENST00000471505; ENST00000473904; ENST00000481977; ENST00000483372; ENST00000484632; ENST00000485816; ENST00000485894; ENST00000491663; ENST00000537897; BC136392; BC136393; OTTHUMT00000317715; OTTHUMT00000317719; OTTHUMT00000317722; OTTHUMT00000317724; OTTHUMT00000317725;…	ITIH4	ITIH4	inter-alpha-trypsin inhibitor heavy chain family, member 4	chr3	-	Multiple_Complex	52812975	52831479	5.81	6.1	7.64	6.9	7.78	6.33
TC0500006442.hg.1	13.05	14.68	0.08	0.16	3.08	2.33e-07	0.0001	NM_001294332; NM_004168; ENST00000264932; ENST00000502379; ENST00000503674; ENST00000504309; ENST00000504824; ENST00000505555; ENST00000507266; ENST00000507522; ENST00000509082; ENST00000509420; ENST00000509564; ENST00000509632; ENST00000510361; ENST00000511810; ENST00000512962; ENST00000514027; ENST00000514233; ENST00000515752; ENST00000515815; ENST00000617470; BC001380; BC041016; OTTHUMT0000020…	SDHA	SDHA	succinate dehydrogenase complex subunit A, flavoprotein (Fp)	chr5	+	Multiple_Complex	218223	257082	13.05	13.06	14.66	14.87	14.56	12.91
TC0500007119.hg.1	11.71	13.33	0.15	0.79	3.08	0.0153	0.2527	NR_106988_8	MIR7641-2	MIR7641-2	Homo sapiens microRNA 7641-2 (MIR7641-2), microRNA.	chr5	+	Precursor_microRNA	34802318	34802367	11.91	11.63	13.3	12.12	13.62	11.7
TC0800012176.hg.1	7.47	9.09	0.25	0.42	3.08	6.59e-07	0.0003	NM_000445; NM_201378; NM_201379; NM_201380; NM_201381; NM_201382; NM_201383; NM_201384; ENST00000322810; ENST00000345136; ENST00000354589; ENST00000354958; ENST00000356346; ENST00000357649; ENST00000398774; ENST00000436759; ENST00000526416; ENST00000527096; ENST00000527303; ENST00000527816; ENST00000528025; ENST00000528131; ENST00000532346; OTTHUMT00000383279; OTTHUMT00000383280; OTTHUMT000003832…	PLEC	PLEC	plectin	chr8	-	Multiple_Complex	143915147	143976745	7.61	7.49	9.15	9.03	9.81	7.14
TC0X00011104.hg.1	5.77	7.4	0.22	0.31	3.08	3e-05	0.005	uc065bpl.1	RNU6-383P	RNU6-383P	RNA, U6 small nuclear 383, pseudogene [Source:HGNC Symbol;Acc:HGNC:47346]	chrX	-	Small_RNA	150955494	150955587	5.68	5.77	7.44	7.35	6.87	6.11
TC0Y00007282.hg.1	11.06	12.68	0.12	0.48	3.08	2.03e-05	0.0037	ENST00000456738	SLC25A15P1	SLC25A15P1	solute carrier family 25 (mitochondrial carrier; ornithine transporter) member 15 pseudogene 1 [Source:HGNC Symbol;Acc:HGNC:18497]	chrY	-	Multiple_Complex	26586523	26591601	11.22	11.05	12.73	12.13	13.08	10.98
TC1200006906.hg.1	11.71	13.33	0.15	0.79	3.08	0.0153	0.2527	NR_106988_18	MIR7641-2	MIR7641-2	Homo sapiens microRNA 7641-2 (MIR7641-2), microRNA.	chr12	+	Precursor_microRNA	13046191	13046240	11.91	11.63	13.3	12.12	13.62	11.7
TC0800009154.hg.1	7.12	8.75	0.24	0.28	3.09	9.58e-08	6.17e-05	NM_005672; NR_033343; ENST00000301258; ENST00000505305; ENST00000510969; ENST00000513264; BC023582; BC065183; OTTHUMT00000367112; OTTHUMT00000367113; OTTHUMT00000367114; OTTHUMT00000367115	PSCA	PSCA	prostate stem cell antigen	chr8	+	Multiple_Complex	142670308	142682727	7.15	7.1	8.72	8.78	9.24	6.72
TC0700010760.hg.1	11.09	12.73	0.05	0.23	3.11	4.92e-06	0.0013	NM_001039459; NM_001206480; NM_001206482; NM_014800; NM_130442; NR_038120; ENST00000310758; ENST00000396040; ENST00000396045; ENST00000420636; ENST00000424212; ENST00000433246; ENST00000442504; ENST00000445322; ENST00000448602; ENST00000453399; ENST00000455119; ENST00000455879; ENST00000463390; ENST00000464262; ENST00000472359; ENST00000479447; ENST00000487336; ENST00000487843; ENST00000497024; B…	ELMO1	ELMO1	engulfment and cell motility 1	chr7	-	Multiple_Complex	36852906	37449326	11.08	11.1	12.71	12.33	12.75	11.18
TC0100017387.hg.1	6.99	8.63	0.31	0.52	3.12	0.0013	0.0628	ENST00000492743; uc057pof.1; uc057pog.1	RN7SL464P; AC096640.1	RN7SL464P	RNA, 7SL, cytoplasmic 464, pseudogene [Source:HGNC Symbol;Acc:HGNC:46480]	chr1	-	Multiple_Complex	220571739	220572035	7.53	6.97	7.73	8.71	8.56	7
TC0600007087.hg.1	8	9.64	0.24	0.11	3.12	3.05e-06	0.0009	NM_006366; ENST00000229922; ENST00000378990; ENST00000465994; ENST00000476263; ENST00000479291; ENST00000489374; ENST00000493172; ENST00000611958; ENST00000616440; BC008481; OTTHUMT00000039952; OTTHUMT00000353848; OTTHUMT00000353849; OTTHUMT00000353850; OTTHUMT00000353851; OTTHUMT00000353852; OTTHUMT00000353853	CAP2	CAP2	CAP, adenylate cyclase-associated protein, 2 (yeast)	chr6	+	Multiple_Complex	17393216	17557792	8.02	7.93	9.65	9.72	9.5	8.38
TC0100012006.hg.1	12.15	13.8	0.13	0.49	3.13	1.54e-05	0.003	NM_002245; ENST00000366620; ENST00000366621; ENST00000446915; ENST00000472190; ENST00000472869; ENST00000487728; BC018051; OTTHUMT00000092565; OTTHUMT00000092566; OTTHUMT00000092567; OTTHUMT00000092568; OTTHUMT00000092569; OTTHUMT00000098989; uc010pxo.1	KCNK1	KCNK1	potassium channel, two pore domain subfamily K, member 1	chr1	+	Multiple_Complex	233614004	233672512	12.22	11.97	14.11	13.85	13.15	12.16
TC0700007031.hg.1	9.11	10.76	0.4	0.89	3.13	0.0291	0.3397	hsa_circ_0001692	JAZF1	JAZF1	Memczak2013 ANTISENSE, coding, INTERNAL, intronic best transcript NM_175061	chr7	+	NonCoding	28159374	28159497	9.06	9.16	10.66	11.77	10	9.8
TC0700010989.hg.1	11.47	13.12	0.11	0.29	3.13	1.63e-06	0.0006	NM_022748; ENST00000311160; ENST00000413551; ENST00000415929; ENST00000428457; ENST00000434451; ENST00000442536; ENST00000450444; ENST00000457718; ENST00000458317; ENST00000469470; ENST00000474346; ENST00000485555; BC137133; BC137134; OTTHUMT00000157253; OTTHUMT00000340600; OTTHUMT00000340602; OTTHUMT00000340603; OTTHUMT00000340607; OTTHUMT00000340608; OTTHUMT00000340609; OTTHUMT00000340610; OTTH…	TNS3	TNS3	tensin 3	chr7	-	Multiple_Complex	47275154	47582558	11.66	11.47	13.1	13.61	13.13	11.47
TC2100007986.hg.1	6.24	7.89	0.37	0.19	3.14	5.32e-06	0.0013	NR_038974	IL10RB-AS1	IL10RB-AS1	IL10RB antisense RNA 1 (head to head)	chr21	-	NonCoding	33262390	33266260	6.23	6.06	7.64	7.91	8.01	6.76
TSUnmapped00000266.hg.1	6.97	8.62	0.25	0.25	3.14	1.08e-05	0.0023	ENST00000627374	BORCS5	BORCS5	BLOC-1 related complex subunit 5			Coding			6.95	6.98	8.77	8.29	8.64	7.4
TC0100010887.hg.1	13.64	15.29	0.34	0.13	3.15	3.01e-06	0.0009	NM_030806; ENST00000235307; ENST00000367514; ENST00000477517; ENST00000489143; BC028567; OTTHUMT00000085784; OTTHUMT00000086146; OTTHUMT00000086147; OTTHUMT00000086148	C1orf21	C1orf21	chromosome 1 open reading frame 21	chr1	+	Multiple_Complex	184387016	184629021	13.83	13.66	15.16	15.29	15.42	13.18
TC0300007273.hg.1	5.3	6.96	0.05	0.28	3.15	1.69e-06	0.0006	NM_000316; NM_001184744; ENST00000313049; ENST00000418619; ENST00000422115; ENST00000427125; ENST00000428220; ENST00000430002; ENST00000449590; ENST00000490109; BC110388; BC112221; BC112247; OTTHUMT00000257481; OTTHUMT00000344355; OTTHUMT00000344356; OTTHUMT00000344357; OTTHUMT00000344358; OTTHUMT00000344359; OTTHUMT00000344361	PTH1R	PTH1R	parathyroid hormone 1 receptor	chr3	+	Multiple_Complex	46877746	46903799	5.3	5.32	6.95	6.47	6.97	5.23
TC0100018323.hg.1	9.63	11.29	0.45	0.22	3.16	1.16e-05	0.0024	NM_016545; BC000128; BC108253	IER5	IER5	immediate early response 5	chr1	+	Coding	181088502	181090843	9.63	10.08	11.1	11.27	11.53	9.18
TC2200007505.hg.1	11.9	13.56	0.1	0.17	3.16	1.41e-06	0.0005	NM_019106; NM_145733; ENST00000396417; ENST00000396425; ENST00000396426; ENST00000406029; ENST00000449288; ENST00000460267; BC111779; OTTHUMT00000075382; OTTHUMT00000257773; OTTHUMT00000322051; OTTHUMT00000322052; OTTHUMT00000322053; OTTHUMT00000322054	37865	37865	septin 3	chr22	+	Multiple_Complex	41976272	41998221	11.99	11.8	13.41	13.55	13.74	11.91
TC0800008062.hg.1	13.25	14.91	0.69	0.75	3.17	0.0067	0.1663	NM_001105539; NM_001277145; NM_023929; ENST00000379091; ENST00000426744; ENST00000430430; ENST00000455036; ENST00000610895; BC127098; OTTHUMT00000338055; OTTHUMT00000379184; OTTHUMT00000379185	ZBTB10	ZBTB10	zinc finger and BTB domain containing 10	chr8	+	Coding	80485619	80526265	13.18	12.66	14.87	14.96	13.61	14.02
TC1000012480.hg.1	6.46	8.13	0.08	0.26	3.17	6.08e-07	0.0003	NM_000772; NM_001128925; ENST00000285979; ENST00000339022; BC069666; BC096257; BC096258; BC096260; OTTHUMT00000049486; OTTHUMT00000476853	CYP2C18	CYP2C18	cytochrome P450, family 2, subfamily C, polypeptide 18	chr10	+	Coding	94683494	94736191	6.46	6.33	8.35	8.15	7.83	6.49
TC1600008662.hg.1	6.64	8.3	0.36	0.25	3.17	5.77e-06	0.0014	blara.bAug10; ENST00000562393.1; OTTHUMT00000433746; uc059xya.1	blara; RP11-254F19.2	blara	Transcript Identified by AceView; novel transcript, sense intronic to CRISPLD2	chr16	+	NonCoding	84828263	84829242	6.98	6.27	8.1	8.58	8.28	6.65
TC1100008999.hg.1	6.75	8.42	0.25	1.1	3.18	0.0009	0.0514	NM_033390; ENST00000278590; ENST00000453089; ENST00000528673; OTTHUMT00000390491; OTTHUMT00000390492; OTTHUMT00000390493; uc009yxw.3	ZC3H12C	ZC3H12C	zinc finger CCCH-type containing 12C	chr11	+	Multiple_Complex	110093361	110171841	6.77	6.42	9.49	8.45	7.29	6.9
TC1700012191.hg.1	6.55	8.22	0.71	0.25	3.18	0.0009	0.0521	NM_001040059; NM_001251; ENST00000250092; ENST00000380498; ENST00000584180; ENST00000584502; BC015557; OTTHUMT00000226949; OTTHUMT00000441278; OTTHUMT00000441282; OTTHUMT00000441283	CD68	CD68	CD68 molecule	chr17	+	Coding	7579467	7582113	6.66	6.44	7.8	8.18	8.26	7.76
TC0200011503.hg.1	10.17	11.84	0.13	0.18	3.19	3.02e-07	0.0002	NM_012293; ENST00000252804; ENST00000425171; ENST00000433670; ENST00000447941; ENST00000453308; ENST00000465809; ENST00000467191; ENST00000477093; ENST00000477810; ENST00000478155; ENST00000483018; ENST00000485177; ENST00000493654; ENST00000493779; OTTHUMT00000322505; OTTHUMT00000322506; OTTHUMT00000322507; OTTHUMT00000322508; OTTHUMT00000322510; OTTHUMT00000322511; OTTHUMT00000322512; OTTHUMT000…	PXDN	PXDN	peroxidasin	chr2	-	Multiple_Complex	1631887	1744852	10.36	10.17	11.86	12.14	11.8	10.12
TC1600008940.hg.1	8.58	10.25	0.38	0.44	3.19	0.0008	0.0459	hsa_circ_0000662	AXIN1	AXIN1	Memczak2013 ALT_ACCEPTOR, ALT_DONOR, coding, INTERNAL, intronic best transcript NM_003502	chr16	-	NonCoding	348403	348484	9.24	8.6	9.5	10.33	10.19	8.56
TC1900012045.hg.1	7.6	9.28	0.51	0.2	3.2	7.5e-05	0.0092	ENST00000586331; ENST00000592423; OTTHUMT00000460847; OTTHUMT00000460848	RDH13	RDH13	retinol dehydrogenase 13 (all-trans/9-cis)	chr19	-	NonCoding	55039108	55043107	8.47	7.57	9.6	9.22	9.29	7.62
TC2200008589.hg.1	9.9	11.58	0.35	0.2	3.2	4.57e-06	0.0012	NM_030643; NM_145660; ENST00000328429; ENST00000332987; ENST00000352371; ENST00000397275; ENST00000419360; ENST00000436763; ENST00000449084; ENST00000457630; ENST00000480236; ENST00000493203; ENST00000613247; ENST00000616056; OTTHUMT00000319255; OTTHUMT00000319256; OTTHUMT00000319257; OTTHUMT00000319258; OTTHUMT00000319260; OTTHUMT00000319261; OTTHUMT00000319262; OTTHUMT00000319263; OTTHUMT000003…	APOL4	APOL4	apolipoprotein L, 4	chr22	-	Multiple_Complex	36189124	36204840	9.87	10.34	11.67	11.29	11.59	9.67
TC0600007847.hg.1	12.02	13.71	0.15	0.06	3.22	2.21e-06	0.0007	NM_000389; NM_001220777; NM_001220778; NM_001291549; NM_078467; ENST00000244741; ENST00000373711; ENST00000405375; ENST00000448526; ENST00000459970; ENST00000462537; ENST00000478800; ENST00000615513; BC000275; BC000312; BC001935; BC013967; OTTHUMT00000040354; OTTHUMT00000040355; OTTHUMT00000040356; OTTHUMT00000040357; OTTHUMT00000040358	CDKN1A	CDKN1A	cyclin-dependent kinase inhibitor 1A (p21, Cip1)	chr6	+	Multiple_Complex	36676460	36687339	11.77	12.02	13.67	13.79	13.7	12.03
TC0800007305.hg.1	5.95	7.64	0.17	0.5	3.22	5.26e-06	0.0013	NM_025069; ENST00000331569; BC032534; OTTHUMT00000376683	ZNF703	ZNF703	zinc finger protein 703	chr8	+	Coding	37695751	37700021	5.94	6.18	7.68	6.98	7.94	5.85
TC0100008044.hg.1	5.64	7.34	0.45	0.35	3.23	6.17e-06	0.0015	NR_033967; ENST00000416689; ENST00000431759; uc001cil.3	SLC2A1-AS1	SLC2A1-AS1	SLC2A1 antisense RNA 1	chr1	+	NonCoding	42959049	42983358	5.69	5.61	7.71	7.32	7	4.87
TC0500010216.hg.1	5.05	6.74	0.09	0.45	3.23	6.65e-05	0.0084	uc063cng.1	RNA5SP180	RNA5SP180	5S ribosomal pseudogene 180 [Source:HGNC Symbol;Acc:HGNC:43080]	chr5	-	Ribosomal	17156971	17157071	5.21	5.05	5.97	6.79	6.69	5.04
TC1200008814.hg.1	11.51	13.2	0.07	0.23	3.23	3.54e-06	0.001	NM_033121; ENST00000261739; ENST00000546476; ENST00000547419; ENST00000547639; ENST00000549826; ENST00000550404; ENST00000551491; ENST00000553025; ENST00000553246; ENST00000553251; BC032833; OTTHUMT00000403427; OTTHUMT00000403428; OTTHUMT00000403430; OTTHUMT00000403431; OTTHUMT00000403432; OTTHUMT00000403433; OTTHUMT00000403434; OTTHUMT00000403435; OTTHUMT00000403436; OTTHUMT00000403437	ANKRD13A	ANKRD13A	ankyrin repeat domain 13A	chr12	+	Multiple_Complex	109999186	110039763	11.53	11.5	13.17	12.81	13.24	11.4
TC1700009385.hg.1	9.43	11.12	0.22	0.1	3.23	6.03e-06	0.0015	NM_001284498; NM_001284499; NM_152346; ENST00000301335; ENST00000412517; ENST00000571376; ENST00000571650; ENST00000572135; ENST00000572801; ENST00000574274; ENST00000574743; ENST00000575944; ENST00000576537; ENST00000576721; ENST00000576769; BC027923; BC071859; OTTHUMT00000206717; OTTHUMT00000438538; OTTHUMT00000438539; OTTHUMT00000438540; OTTHUMT00000438566; OTTHUMT00000438567; OTTHUMT000004385…	SLC43A2	SLC43A2	solute carrier family 43 (amino acid system L transporter), member 2	chr17	-	Multiple_Complex	1569254	1628886	9.44	9.21	11.19	11.13	11	9.64
TC0500010540.hg.1	11.9	13.59	0.63	1.75	3.24	0.0398	0.3867	NM_001127671; NM_002310; ENST00000263409; ENST00000453190; ENST00000503088; ENST00000506003; ENST00000506990; ENST00000507786; ENST00000508477; ENST00000511561; ENST00000512723; OTTHUMT00000253823; OTTHUMT00000367349; OTTHUMT00000367350; OTTHUMT00000367351; OTTHUMT00000367352; OTTHUMT00000367353; OTTHUMT00000367354; OTTHUMT00000367355; OTTHUMT00000367356	LIFR	LIFR	leukemia inhibitory factor receptor alpha	chr5	-	Multiple_Complex	38474963	38608354	11.85	11.54	14.97	13.81	11.53	12.75
TC1500009804.hg.1	11.66	13.36	0.34	1	3.25	0.0051	0.1433	NM_001144823; NM_005848; ENST00000431932; ENST00000443035; ENST00000561863; ENST00000562028; ENST00000562540; ENST00000564674; ENST00000567323; ENST00000568515; BC041706; OTTHUMT00000419608; OTTHUMT00000419609; OTTHUMT00000419611; OTTHUMT00000419612; OTTHUMT00000419613; OTTHUMT00000419614; OTTHUMT00000419615; OTTHUMT00000419616	DENND4A	DENND4A	DENN/MADD domain containing 4A	chr15	-	Multiple_Complex	65658046	65792293	11.69	11.62	14.12	13.48	12.15	12.25
TC0100007378.hg.1	13.82	15.52	0.11	0.47	3.26	2.94e-05	0.0049	NM_013943; ENST00000374379; ENST00000488683; ENST00000489758; ENST00000497755; BC012444; OTTHUMT00000009332; OTTHUMT00000009333; OTTHUMT00000009334; OTTHUMT00000009335	CLIC4	CLIC4	chloride intracellular channel 4	chr1	+	Multiple_Complex	24745269	24844324	13.82	13.7	15.85	15.57	14.93	13.93
TC0400007422.hg.1	5.18	6.88	0.13	0.38	3.26	8.81e-07	0.0003	NM_020453; ENST00000273859; ENST00000503288; ENST00000504445; ENST00000505277; ENST00000505476; ENST00000507889; ENST00000512393; BC131535; OTTHUMT00000216900; OTTHUMT00000361588; OTTHUMT00000361589; OTTHUMT00000361598; OTTHUMT00000361601; OTTHUMT00000361602; OTTHUMT00000361603	ATP10D	ATP10D	ATPase, class V, type 10D	chr4	+	Multiple_Complex	47485288	47593486	5.18	4.94	7.2	6.92	6.45	5.17
TC0500009863.hg.1	14.61	16.32	0.31	0.02	3.27	8.17e-07	0.0003	NM_024830; ENST00000283415; ENST00000475622; ENST00000503252; ENST00000507282; ENST00000513757; ENST00000514484; OTTHUMT00000253651; OTTHUMT00000304032; OTTHUMT00000365912; OTTHUMT00000365913; OTTHUMT00000365915; OTTHUMT00000365916	LPCAT1	LPCAT1	lysophosphatidylcholine acyltransferase 1	chr5	-	Multiple_Complex	1456480	1523977	14.66	14.57	16.32	16.35	16.3	14.08
TC1700012207.hg.1	9.18	10.89	0.22	0.1	3.28	5.09e-07	0.0002	NM_001102664; NM_014964; NM_148921; NR_046824; ENST00000314728; ENST00000347697; ENST00000395618; ENST00000395620; ENST00000395626; ENST00000395628; ENST00000441293; ENST00000494192; ENST00000495155; ENST00000571254; ENST00000572627; ENST00000575595; ENST00000577195; ENST00000577244; ENST00000577692; ENST00000580579; ENST00000581024; ENST00000582234; ENST00000582659; ENST00000582969; ENST00000583…	EPN2; EPN2-IT1	EPN2	epsin 2; EPN2 intronic transcript 1	chr17	+	Multiple_Complex	19237076	19336715	9.2	9.55	10.9	11.06	10.89	9.16
TC0300010399.hg.1	13.58	15.3	0.22	0.11	3.29	1.71e-06	0.0006	NM_001018009; NM_004844; ENST00000366391; ENST00000383791; ENST00000408919; ENST00000412806; ENST00000417936; ENST00000426925; ENST00000450625; ENST00000459627; ENST00000465894; BC010123; OTTHUMT00000340740; OTTHUMT00000340741; OTTHUMT00000340742; OTTHUMT00000340743; OTTHUMT00000340744; OTTHUMT00000340745; OTTHUMT00000340746; OTTHUMT00000340747; OTTHUMT00000340748	SH3BP5	SH3BP5	SH3-domain binding protein 5 (BTK-associated)	chr3	-	Multiple_Complex	15254356	15341394	13.58	13.96	15.49	15.31	15.29	13.58
TC1100012230.hg.1	10.01	11.73	0.34	1.42	3.29	0.0165	0.2629	NM_001308019; NM_015065; ENST00000265843; ENST00000524840; ENST00000525344; ENST00000526312; ENST00000531386; ENST00000533052; BC113119; BC117701; OTTHUMT00000390279; OTTHUMT00000390280; OTTHUMT00000390282; OTTHUMT00000390283; OTTHUMT00000390284; OTTHUMT00000390285; uc001pkk.3	EXPH5	EXPH5	exophilin 5	chr11	-	Multiple_Complex	108505310	108593738	10.45	9.8	12.56	11.84	9.82	9.98
TC1700011267.hg.1	8.45	10.17	0.49	0.3	3.29	7.6e-06	0.0018	uc060hzv.1	RNU1-108P	RNU1-108P	RNA, U1 small nuclear 108, pseudogene [Source:HGNC Symbol;Acc:HGNC:48450]	chr17	-	Small_RNA	58666537	58666697	8.51	8.83	9.93	10.52	10.13	7.87
TC1900011961.hg.1	5.67	7.39	0.21	0.35	3.29	2.6e-06	0.0008	NM_001130167; NM_001130168; NM_182707; ENST00000306511; ENST00000404209; ENST00000406636; ENST00000466163; ENST00000469260; ENST00000478387; ENST00000593692; ENST00000600709; BC137500; BC142628; uc002ouo.2	PSG8	PSG8	pregnancy specific beta-1-glycoprotein 8	chr19	-	Multiple_Complex	42752686	42765679	5.45	5.69	7.98	7.32	7.44	5.87
TC0500009521.hg.1	8.36	10.08	0.52	0.94	3.3	0.0073	0.1739	NM_001308189; NM_001308191; NM_001308192; NM_001308193; NM_030627; ENST00000265085; ENST00000334035; ENST00000517880; ENST00000518141; ENST00000519152; ENST00000519467; ENST00000519835; ENST00000520867; ENST00000522336; ENST00000522344; BC117150; BC143958; BC143959; OTTHUMT00000252964; OTTHUMT00000372807; OTTHUMT00000372808; OTTHUMT00000372809; OTTHUMT00000372810; OTTHUMT00000372811; OTTHUMT00000…	CPEB4	CPEB4	cytoplasmic polyadenylation element binding protein 4	chr5	+	Multiple_Complex	173888280	173961976	8.21	8.4	10.59	10.14	8.78	9.19
TC0600012116.hg.1	7.54	9.26	0.13	0.77	3.3	3.75e-05	0.0057	NM_030820; ENST00000244728; ENST00000370817; ENST00000370819; ENST00000456983; ENST00000461489; ENST00000467045; ENST00000467216; ENST00000469682; ENST00000482933; ENST00000484987; ENST00000488912; ENST00000535941; BC045597; BC126108; BC143865	COL21A1	COL21A1	collagen, type XXI, alpha 1	chr6	-	Multiple_Complex	56056590	56394094	7.39	7.65	10.12	9.18	8.58	7.55
TC0600012820.hg.1	12.03	13.75	0.21	0.71	3.3	0.014	0.2423	NR_106988_6	MIR7641-2	MIR7641-2	Homo sapiens microRNA 7641-2 (MIR7641-2), microRNA.	chr6	-	Precursor_microRNA	109753167	109753216	12.34	12.03	13.67	12.53	13.85	11.93
TC0800011092.hg.1	12.03	13.75	0.21	0.71	3.3	0.014	0.2423	NR_106988_2	MIR7641-2	MIR7641-2	Homo sapiens microRNA 7641-2 (MIR7641-2), microRNA.	chr8	-	Precursor_microRNA	92167462	92167511	12.34	12.03	13.67	12.53	13.85	11.93
TC0600011777.hg.1	7.38	9.1	0.17	0.3	3.31	2.62e-05	0.0045	NM_001242589; NM_001242590; NM_018643; ENST00000244709; ENST00000334475; ENST00000586287; ENST00000589614; ENST00000589695; ENST00000589882; ENST00000591620; BC017773; OTTHUMT00000040505; OTTHUMT00000458281; OTTHUMT00000458282; OTTHUMT00000458283; OTTHUMT00000458284; OTTHUMT00000458285; OTTHUMT00000458286	TREM1	TREM1	triggering receptor expressed on myeloid cells 1	chr6	-	Multiple_Complex	41267926	41286719	7.19	7.53	8.82	9.42	9.09	7.39
TC2200009337.hg.1	8.93	10.65	0.43	0.28	3.31	4.9e-06	0.0013	NM_001037666; ENST00000404953; ENST00000407689; ENST00000415484; ENST00000421236; ENST00000425691; ENST00000440704; ENST00000440839; ENST00000459785; ENST00000463795; ENST00000464854; ENST00000471480; ENST00000492159; ENST00000497605; ENST00000498572; BC021927; OTTHUMT00000320581; OTTHUMT00000320582; OTTHUMT00000320845; OTTHUMT00000320846; OTTHUMT00000320847; OTTHUMT00000320848; OTTHUMT0000032084…	GATSL3	GATSL3	GATS protein-like 3	chr22	-	Multiple_Complex	30285117	30289627	9.1	8.92	11.01	10.62	10.46	8.27
TC0200015514.hg.1	7.9	9.64	0.34	0.37	3.35	1.56e-06	0.0005	NM_001098199; NM_001261452; NM_001261453; NM_001261454; NM_001261455; NM_005279; ENST00000407325; ENST00000411719; ENST00000437420; ENST00000439932; ENST00000442134; ENST00000447845; ENST00000451790; ENST00000458440; ENST00000612892; ENST00000621141; BC067833; OTTHUMT00000256394; OTTHUMT00000336483; OTTHUMT00000336484; OTTHUMT00000336485; OTTHUMT00000336486; OTTHUMT00000336487; OTTHUMT00000336488…	GPR1	GPR1	G protein-coupled receptor 1	chr2	-	Coding	206175316	206218047	7.92	7.31	9.8	9.1	9.65	7.88
TC1000011740.hg.1	10.32	12.06	0.29	0.34	3.35	5.99e-06	0.0015	NM_000494; NR_030760; ENST00000353479; ENST00000369733; ENST00000393211; ENST00000401264; ENST00000433822; ENST00000480127; ENST00000483876; ENST00000488320; OTTHUMT00000050181; OTTHUMT00000050182; OTTHUMT00000050183; OTTHUMT00000050184; OTTHUMT00000050185; OTTHUMT00000050186; OTTHUMT00000313631; uc021pxp.1	COL17A1; MIR936	COL17A1	collagen, type XVII, alpha 1; microRNA 936	chr10	-	Multiple_Complex	104031286	104086002	10.35	10.57	12.39	12.08	11.7	9.99
TC0200010791.hg.1	7.85	9.6	0.38	0.2	3.36	3.13e-06	0.0009	NM_001077399; NM_015488; NM_022572; NR_106868; ENST00000248451; ENST00000258362; ENST00000273077; ENST00000436005; ENST00000469689; ENST00000472650; ENST00000483797; ENST00000494954; ENST00000622701; BC002937; BC036457; OTTHUMT00000256775; OTTHUMT00000256776; OTTHUMT00000338549; OTTHUMT00000338550; OTTHUMT00000338551; OTTHUMT00000338552; OTTHUMT00000338554; OTTHUMT00000338555; uc002vhm.2	PNKD; MIR6810	PNKD	paroxysmal nonkinesigenic dyskinesia; microRNA 6810	chr2	+	Multiple_Complex	218270392	218346793	8.19	7.43	9.63	9.25	9.57	7.89
TC0100017028.hg.1	15.89	17.65	0.22	0.19	3.37	1.84e-07	0.0001	NM_032833; ENST00000367188; BC065280; OTTHUMT00000087974	PPP1R15B	PPP1R15B	protein phosphatase 1, regulatory subunit 15B	chr1	-	Coding	204403364	204411817	15.91	15.66	17.81	17.66	17.44	16.1
TC0500013284.hg.1	12.32	14.07	0.39	0.1	3.37	7.99e-07	0.0003	NR_003263; OTTHUMT00000365893; OTTHUMT00000365894	SDHAP3	SDHAP3	succinate dehydrogenase complex subunit A, flavoprotein pseudogene 3	chr5	-	Multiple_Complex	1567483	1594712	12.36	12.67	13.96	14.17	14.08	11.9
TC0100012093.hg.1	7.49	9.25	0.22	0.3	3.38	8.64e-06	0.0019	NM_080738; NM_145861; ENST00000334232; ENST00000359362; ENST00000439430; BC128082; OTTHUMT00000096368; OTTHUMT00000096369; OTTHUMT00000096370	EDARADD	EDARADD	EDAR-associated death domain	chr1	+	Multiple_Complex	236348262	236484914	7.49	7.87	9.22	8.99	9.58	7.49
TC0600009772.hg.1	11.6	13.36	0.26	0.33	3.38	6.26e-07	0.0003	NM_015278; ENST00000367467; ENST00000367469; ENST00000470750; ENST00000622663; OTTHUMT00000042619; OTTHUMT00000042620; OTTHUMT00000042621	SASH1	SASH1	SAM and SH3 domain containing 1	chr6	+	Multiple_Complex	148272304	148552050	11.62	11.58	13.68	13.36	13.02	11.15
TC0600014136.hg.1	7.21	8.97	0.36	0.2	3.38	2.79e-05	0.0047	NM_153838; ENST00000283303; ENST00000327753	ADGRF4	ADGRF4	adhesion G protein-coupled receptor F4	chr6	+	Coding	47698553	47722021	7.83	7.17	9.2	8.95	8.81	7.25
TC2000009948.hg.1	6.06	7.82	0.19	0.13	3.38	1.04e-07	6.53e-05	NM_001204872; NM_001204873; NM_024663; ENST00000356091; ENST00000525068; ENST00000525817; ENST00000525967; ENST00000527081; ENST00000527587; ENST00000529976; ENST00000532531; ENST00000533788; BC020507; OTTHUMT00000080402; OTTHUMT00000394380; OTTHUMT00000394381; OTTHUMT00000394383; OTTHUMT00000394389; OTTHUMT00000394390; OTTHUMT00000394391; OTTHUMT00000394392; OTTHUMT00000394446	NPEPL1	NPEPL1	aminopeptidase-like 1	chr20	+	Multiple_Complex	58689131	58719238	6.03	6.09	7.93	7.83	7.68	6.39
TC0100009568.hg.1	16.51	18.27	0.34	0.9	3.39	0.0057	0.1522	NM_006699; ENST00000356554; ENST00000421535; ENST00000422329; ENST00000449370; ENST00000482811; BC063300; OTTHUMT00000033593; OTTHUMT00000033594; OTTHUMT00000033595; OTTHUMT00000033596; OTTHUMT00000033597	MAN1A2	MAN1A2	mannosidase, alpha, class 1A, member 2	chr1	+	Multiple_Complex	117367449	117528872	16.49	16.19	18.34	18.21	16.71	16.87
TC0500011260.hg.1	10.43	12.19	0.09	0.26	3.39	1.42e-06	0.0005	NM_001174071; NM_001174072; NM_178276; NR_126060; NR_126061; ENST00000502747; ENST00000507668; ENST00000509193; ENST00000512721; ENST00000512972; ENST00000513907; ENST00000632581; BC101280; BC101281; BC101283; OTTHUMT00000369572; OTTHUMT00000369573; OTTHUMT00000369915; OTTHUMT00000369916; OTTHUMT00000369917; OTTHUMT00000485117; uc011ctj.2	SERINC5	SERINC5	serine incorporator 5	chr5	-	Multiple_Complex	80111227	80256082	10.57	10.44	12.16	11.74	12.23	10.4
TC0100009837.hg.1	11.46	13.22	0.09	0.33	3.4	5.68e-06	0.0014	NM_001002810; NM_001002811; NM_001002812; NM_001195260; NM_001195261; NM_001198832; NM_001198834; NM_014644; NM_022359; ENST00000313431; ENST00000369347; ENST00000369349; ENST00000369351; ENST00000369354; ENST00000369356; ENST00000460027; ENST00000464103; ENST00000464924; ENST00000467859; ENST00000469668; ENST00000477941; ENST00000479369; ENST00000479408; ENST00000481227; ENST00000491426; ENST000…	PDE4DIP	PDE4DIP	phosphodiesterase 4D interacting protein	chr1	+	Multiple_Complex	148808181	149048286	11.35	11.54	13.58	13.19	12.93	11.46
TC1700008242.hg.1	5.05	6.82	0.23	0.79	3.41	0.0003	0.0255	NR_110806; ENST00000514468; ENST00000514468.1; OTTHUMT00000367056; uc060hgr.1; zorrey.aAug10	LOC101927230; RP11-893F2.6; zorrey	LOC101927230	uncharacterized LOC101927230; novel transcript; Transcript Identified by AceView	chr17	+	Multiple_Complex	50214526	50216756	4.98	5.07	7.41	5.86	6.92	5.42
TC0800010894.hg.1	14.94	16.71	0.07	0.28	3.42	2.57e-07	0.0001	NM_001040708; NM_001282851; NM_012258; ENST00000337919; ENST00000354724; ENST00000435063; ENST00000518733; ENST00000519075; ENST00000521111; ENST00000523531; ENST00000523976; BC001873; OTTHUMT00000379516; OTTHUMT00000379519; OTTHUMT00000379520; OTTHUMT00000379521; OTTHUMT00000379522; OTTHUMT00000379523; OTTHUMT00000379524; OTTHUMT00000380558; uc003ybm.3	HEY1	HEY1	hes-related family bHLH transcription factor with YRPW motif 1	chr8	-	Multiple_Complex	79764010	79767863	14.94	14.93	16.43	16.71	16.99	14.82
TC1900008517.hg.1	5.88	7.67	0.48	0.26	3.46	2.06e-06	0.0007	ENST00000597865.1; OTTHUMT00000466261; uc061ayy.1	CTB-60B18.12	CTB-60B18.12	novel transcript, antisense to NTF4	chr19	+	NonCoding	49060613	49061132	5.25	6.17	7.65	7.21	7.69	5.92
TC0300008324.hg.1	10.06	11.85	0.51	0.98	3.47	0.0117	0.2218	NM_001134437; NM_001134438; NM_001134439; NM_001185106; NM_145753; NM_153268; ENST00000393923; ENST00000393925; ENST00000393934; ENST00000412622; ENST00000431670; ENST00000460365; ENST00000468174; ENST00000470699; ENST00000472215; ENST00000474484; ENST00000477665; ENST00000477695; ENST00000478584; ENST00000478733; ENST00000478922; ENST00000481953; ENST00000486886; ENST00000491694; ENST00000495180…	PHLDB2; PLCXD2	PHLDB2	pleckstrin homology-like domain, family B, member 2; phosphatidylinositol-specific phospholipase C, X domain containing 2	chr3	+	Multiple_Complex	111674676	111976517	10.1	10.02	12.35	11.9	10.47	10.94
TC0100015685.hg.1	12.68	14.48	0.16	0.28	3.49	4.95e-07	0.0002	NR_037182_2	LOC653513	LOC653513	Homo sapiens phosphodiesterase 4D interacting protein pseudogene (LOC653513), non-coding RNA.	chr1	-	Multiple_Complex	149197559	149321732	12.69	12.96	14.81	14.44	14.26	12.66
TC0800009529.hg.1	10.35	12.16	0.28	0.14	3.51	9.33e-07	0.0004	NM_001201329; NM_024607; ENST00000310455; ENST00000519699; BC043388; OTTHUMT00000251472; OTTHUMT00000374693	PPP1R3B	PPP1R3B	protein phosphatase 1, regulatory subunit 3B	chr8	-	Coding	9136254	9151642	9.9	10.33	12.25	12.18	11.99	10.43
TC1300006960.hg.1	10.84	12.65	0.09	0.28	3.51	3.66e-06	0.001	NM_014252; NR_030352; ENST00000338625; ENST00000384919; ENST00000417731; ENST00000470509; ENST00000478827; BC002702; OTTHUMT00000044636; OTTHUMT00000044637; OTTHUMT00000044639; OTTHUMT00000276149; uc021rir.1	SLC25A15; MIR621	SLC25A15	solute carrier family 25 (mitochondrial carrier; ornithine transporter) member 15; microRNA 621	chr13	+	Multiple_Complex	40789411	40812460	10.75	10.84	12.97	12.42	12.62	10.93
TC0200010803.hg.1	8.18	10	0.1	0.23	3.53	1.03e-07	6.49e-05	NM_032726; ENST00000415854; ENST00000417849; ENST00000432688; ENST00000444453; ENST00000446503; ENST00000450993; ENST00000457773; ENST00000458239; ENST00000459791; ENST00000465713; ENST00000469493; ENST00000473443; ENST00000483685; ENST00000484718; ENST00000497482; BC006355; OTTHUMT00000336876; OTTHUMT00000336877; OTTHUMT00000336878; OTTHUMT00000336879; OTTHUMT00000336880; OTTHUMT00000336881; OTT…	PLCD4	PLCD4	phospholipase C, delta 4	chr2	+	Multiple_Complex	218607765	218637186	8.05	8.19	9.85	10.3	9.98	8.25
TC1400008940.hg.1	11.45	13.27	0.11	0.37	3.54	2.47e-06	0.0008	NM_020529; ENST00000216797; ENST00000553342; ENST00000554001; ENST00000555371; ENST00000555629; ENST00000556664; ENST00000557100; ENST00000557140; ENST00000557389; ENST00000557459; BC002601; BC004983; OTTHUMT00000276683; OTTHUMT00000411490; OTTHUMT00000411491; OTTHUMT00000411492; OTTHUMT00000411493; OTTHUMT00000411494; OTTHUMT00000411495; OTTHUMT00000411496; OTTHUMT00000411497; OTTHUMT00000411498	NFKBIA	NFKBIA	nuclear factor of kappa light polypeptide gene enhancer in B-cells inhibitor, alpha	chr14	-	Multiple_Complex	35401510	35404754	11.46	11.52	12.64	13.28	13.27	11.31
TC0900012167.hg.1	10.91	12.73	0.17	0.18	3.55	1.78e-07	0.0001	NM_000177; NM_001127662; NM_001127663; NM_001127664; NM_001127665; NM_001127666; NM_001127667; NM_001258029; NM_001258030; NM_198252; ENST00000341272; ENST00000373805; ENST00000373806; ENST00000373807; ENST00000373808; ENST00000373818; ENST00000394353; ENST00000412819; ENST00000432226; ENST00000436847; ENST00000449733; ENST00000449773; ENST00000475428; ENST00000477104; ENST00000477553; ENST000004…	GSN	GSN	gelsolin	chr9	+	Multiple_Complex	121268060	121332842	10.92	11.01	12.52	12.88	12.76	10.67
TC0800007004.hg.1	8.2	10.04	0.24	0.66	3.57	9.95e-05	0.0112	NM_001160036; NM_001160037; NM_015178; ENST00000251822; ENST00000517528; ENST00000518534; ENST00000519210; ENST00000519685; ENST00000522948; ENST00000523918; ENST00000524077; BC034917; OTTHUMT00000215101; OTTHUMT00000375197; OTTHUMT00000375198; OTTHUMT00000375199; OTTHUMT00000375200; OTTHUMT00000375201; OTTHUMT00000375202; OTTHUMT00000375203	RHOBTB2	RHOBTB2	Rho-related BTB domain containing 2	chr8	+	Multiple_Complex	22987417	23020199	8.61	8.19	10.3	9.04	10.03	8.21
TC0900011604.hg.1	8.15	9.99	0.37	0.52	3.58	1.5e-05	0.0029	ENST00000410489; uc064vyh.1	Y_RNA	Y_RNA	Y RNA [Source:RFAM;Acc:RF00019]	chr9	-	NonCoding	127832635	127832743	8.17	8.5	9.19	10.17	9.97	7.76
TC1900011963.hg.1	6.05	7.89	0.05	0.39	3.58	4.04e-07	0.0002	NM_001031850; NM_002782; ENST00000187910; ENST00000292125; ENST00000402456; ENST00000402603; ENST00000484292; ENST00000594375; ENST00000595062; ENST00000599753; ENST00000601833; BC020652; OTTHUMT00000321435; OTTHUMT00000321436; OTTHUMT00000321437; OTTHUMT00000321438; OTTHUMT00000321439; OTTHUMT00000464137; OTTHUMT00000464371; OTTHUMT00000464372; OTTHUMT00000464373	PSG6	PSG6	pregnancy specific beta-1-glycoprotein 6	chr19	-	Multiple_Complex	42902079	42919563	6.09	6	7.57	8.35	7.84	6.06
TC0100018303.hg.1	8.49	10.34	0.6	0.27	3.59	1.58e-06	0.0005	NM_004952; ENST00000368408; ENST00000470294; ENST00000498667; BC017722; BC110406; OTTHUMT00000085429; OTTHUMT00000085430; OTTHUMT00000085431; uc001fhf.3	EFNA3	EFNA3	ephrin-A3	chr1	+	Multiple_Complex	155078872	155087538	8.52	8.79	10.3	10.15	10.67	7.64
TC1100006820.hg.1	12.01	13.85	0.2	0.43	3.59	3.62e-05	0.0056	NM_001297714; NM_015055; ENST00000318950; ENST00000447399; ENST00000524817; ENST00000526358; ENST00000531814; ENST00000534562; ENST00000534662; BC000616; OTTHUMT00000386766; OTTHUMT00000386794; OTTHUMT00000386795; OTTHUMT00000386796; OTTHUMT00000386797; OTTHUMT00000386798; OTTHUMT00000386799	SWAP70	SWAP70	SWAP switching B-cell complex 70kDa subunit	chr11	+	Multiple_Complex	9664077	9752991	11.99	12.02	13.89	13.81	13.12	12.36
TC1900009201.hg.1	8.5	10.35	0.35	0.13	3.6	2.38e-06	0.0007	NM_017572; NM_199054; ENST00000250896; ENST00000309340; ENST00000585667; ENST00000586620; ENST00000586828; ENST00000587416; ENST00000588014; ENST00000589441; ENST00000589509; ENST00000589534; ENST00000591142; ENST00000591588; ENST00000591601; BC073140; OTTHUMT00000449311; OTTHUMT00000449312; OTTHUMT00000449313; OTTHUMT00000449314; OTTHUMT00000449315; OTTHUMT00000449316; OTTHUMT00000449317; OTTHUM…	MKNK2	MKNK2	MAP kinase interacting serine/threonine kinase 2	chr19	-	Multiple_Complex	2037465	2051244	8.53	8.8	10.33	10.13	10.37	8.11
TC0700007596.hg.1	9.29	11.14	0.31	0.51	3.61	7.82e-06	0.0018	NM_005228; NM_201282; NM_201283; NM_201284; ENST00000275493; ENST00000342916; ENST00000344576; ENST00000420316; ENST00000442591; ENST00000450046; ENST00000454757; ENST00000455089; ENST00000459688; ENST00000463948; ENST00000485503; BC094761; OTTHUMT00000251456; OTTHUMT00000251457; OTTHUMT00000251458; OTTHUMT00000343056; OTTHUMT00000343057; OTTHUMT00000343059; OTTHUMT00000343060; OTTHUMT00000343061…	EGFR	EGFR	epidermal growth factor receptor	chr7	+	Multiple_Complex	55019021	55256620	9.25	9.33	11.1	11.18	10.26	8.77
TC1100008018.hg.1	12.56	14.42	0.95	1	3.62	0.0019	0.0815	NR_028272; NR_030343; NR_131012; ENST00000384994; ENST00000499732; ENST00000501122; ENST00000601801; ENST00000612303; ENST00000616315	NEAT1; MIR612	NEAT1	nuclear paraspeckle assembly transcript 1 (non-protein coding); microRNA 612	chr11	+	Multiple_Complex	65416655	65450093	13.49	12.59	15.11	14.53	13.16	11.59
TC1300006601.hg.1	4.9	6.75	0.17	0.36	3.62	1.97e-07	0.0001	NM_001166271; NM_001286792; NM_001286793; NM_001286794; NM_001286795; NM_001303137; NM_001303138; NM_153023; NM_178540; NR_104595; ENST00000332018; ENST00000343003; ENST00000382071; ENST00000382095; ENST00000382108; ENST00000399949; ENST00000409126; ENST00000424834; ENST00000434675; ENST00000439928; ENST00000454083; ENST00000466831; ENST00000474317; ENST00000488060; ENST00000494772; BC040438; BC1…	SPATA13; C1QTNF9	SPATA13	spermatogenesis associated 13; C1q and tumor necrosis factor related protein 9	chr13	+	Multiple_Complex	23979626	24322535	5.05	4.71	7.11	6.39	6.76	4.91
TC1900012021.hg.1	6.01	7.87	0.26	0.82	3.64	0.001	0.054	NM_001136499; ENST00000389534; ENST00000426391; ENST00000594295; ENST00000594440; ENST00000595599; ENST00000599430; ENST00000601738; BC136254; OTTHUMT00000462435; OTTHUMT00000462436; OTTHUMT00000462437; OTTHUMT00000462438; OTTHUMT00000462439; OTTHUMT00000462440; uc002pyl.1	ZNF841	ZNF841	zinc finger protein 841	chr19	-	Multiple_Complex	52064466	52095765	6.45	5.99	7.76	8.02	6.5	6.02
TSUnmapped00000049.hg.1	5.36	7.23	0.21	0.42	3.64	1.78e-05	0.0034	ENST00000625769	PADI3	PADI3	peptidyl arginine deiminase, type III			Coding			5.32	5.72	6.5	7.27	7.18	5.39
TC0400011299.hg.1	10.73	12.59	0.27	0.59	3.65	0.0001	0.0119	NM_001015045; NM_001265578; NM_001265579; NM_001265580; NM_014883; ENST00000264344; ENST00000395002; ENST00000502459; ENST00000502914; ENST00000503556; ENST00000504229; ENST00000504836; ENST00000506433; ENST00000506913; ENST00000507352; ENST00000508360; ENST00000508369; ENST00000509094; ENST00000509478; ENST00000511145; ENST00000511573; ENST00000511623; ENST00000511976; ENST00000512339; ENST00000…	FAM13A	FAM13A	family with sequence similarity 13, member A	chr4	-	Multiple_Complex	88725954	89111398	10.75	10.38	12.52	12.71	11.62	10.9
TC1000007471.hg.1	7.25	9.11	0.48	0.26	3.65	1.81e-05	0.0034	NM_000698; NM_001256153; NM_001256154; ENST00000374391; ENST00000475300; ENST00000481117; ENST00000483623; ENST00000493336; ENST00000498461; ENST00000542434; ENST00000612635; BC130332; BC132677; BC143985; OTTHUMT00000047780; OTTHUMT00000047781; OTTHUMT00000047782; OTTHUMT00000047783; OTTHUMT00000047784; OTTHUMT00000047785	ALOX5	ALOX5	arachidonate 5-lipoxygenase	chr10	+	Multiple_Complex	45374176	45446119	7.27	8.08	9.25	9.13	8.76	7.22
TC2000007313.hg.1	4.76	6.63	0.2	0.23	3.65	1.72e-06	0.0006	NM_004139; ENST00000217407; BC022256; OTTHUMT00000079174	LBP	LBP	lipopolysaccharide binding protein	chr20	+	Coding	38346356	38377023	4.52	4.78	6.59	6.66	7.02	4.91
TC0200013541.hg.1	10.46	12.34	0.48	0.06	3.67	1.59e-07	9.22e-05	NM_017789; ENST00000305476; ENST00000442264; ENST00000449330; ENST00000467747; ENST00000474420; ENST00000482925; BC109103; BC109104; OTTHUMT00000252957; OTTHUMT00000339508; OTTHUMT00000339509; OTTHUMT00000339510; OTTHUMT00000339511; OTTHUMT00000339512	SEMA4C	SEMA4C	sema domain, immunoglobulin domain (Ig), transmembrane domain (TM) and short cytoplasmic domain, (semaphorin) 4C	chr2	-	Multiple_Complex	96859716	96870757	10.47	10.45	12.37	12.25	12.34	9.63
TC0400008053.hg.1	14.67	16.54	0.26	0.04	3.67	4.41e-07	0.0002	NM_001166693; NM_005935; ENST00000307808; ENST00000395146; ENST00000503369; ENST00000503477; ENST00000504956; ENST00000507468; ENST00000511442; ENST00000511722; ENST00000511996; ENST00000514970; ENST00000544085; BC114930; OTTHUMT00000253053; OTTHUMT00000363457; OTTHUMT00000363458; OTTHUMT00000363459; OTTHUMT00000363460; OTTHUMT00000363461; OTTHUMT00000363462; OTTHUMT00000363463; OTTHUMT0000036346…	AFF1	AFF1	AF4/FMR2 family, member 1	chr4	+	Multiple_Complex	86935002	87141054	14.99	14.64	16.54	16.57	16.5	14.49
TC1200008683.hg.1	9.15	11.02	0.37	0.2	3.67	2.92e-06	0.0009	NM_001173982; NM_018413; ENST00000303694; ENST00000546689; ENST00000547956; ENST00000549016; ENST00000549260; ENST00000550711; BC013315; OTTHUMT00000405959; OTTHUMT00000405960; OTTHUMT00000406053; OTTHUMT00000406054; OTTHUMT00000406056; OTTHUMT00000406057	CHST11	CHST11	carbohydrate (chondroitin 4) sulfotransferase 11	chr12	+	Multiple_Complex	104455295	104762014	9.17	8.76	11.36	11	11.04	9.49
TC1000008668.hg.1	9.88	11.76	0.44	0.23	3.69	3.46e-07	0.0002	NM_030971; ENST00000224807; ENST00000393459; ENST00000465383; ENST00000466982; ENST00000470252; ENST00000487721; ENST00000489434; BC000124; OTTHUMT00000049913; OTTHUMT00000049914; OTTHUMT00000049915; OTTHUMT00000049916; OTTHUMT00000049917; OTTHUMT00000049918	SFXN3	SFXN3	sideroflexin 3	chr10	+	Multiple_Complex	101031234	101041244	9.92	10.16	11.79	11.71	12.14	9.31
TC1900010847.hg.1	6.86	8.75	0.17	0.5	3.69	1.67e-06	0.0006	NM_014400; ENST00000244333; ENST00000594326; ENST00000595970; ENST00000597741; BC039167; OTTHUMT00000463177; OTTHUMT00000463179; OTTHUMT00000463180; OTTHUMT00000463181	LYPD3	LYPD3	LY6/PLAUR domain containing 3	chr19	-	Multiple_Complex	43460787	43465679	6.86	6.7	9.16	8.18	8.8	7.04
TC0800011887.hg.1	10.57	12.46	0.1	0.21	3.71	5.54e-08	4.01e-05	NM_003033; NM_173344; ENST00000399640; ENST00000517668; ENST00000518298; ENST00000519435; ENST00000519924; ENST00000520020; ENST00000521180; ENST00000521627; ENST00000522204; ENST00000522285; ENST00000522652; ENST00000522873; ENST00000523634; ENST00000523854; ENST00000523855; BC018357; OTTHUMT00000379132; OTTHUMT00000379133; OTTHUMT00000379134; OTTHUMT00000379135; OTTHUMT00000379136; OTTHUMT00000…	ST3GAL1	ST3GAL1	ST3 beta-galactoside alpha-2,3-sialyltransferase 1	chr8	-	Multiple_Complex	133454848	133571940	10.4	10.58	12.26	12.47	12.67	10.56
TC0100013908.hg.1	14.9	16.8	0.16	0.07	3.73	1.26e-07	7.66e-05	NM_006516; ENST00000372500; ENST00000415851; ENST00000426263; ENST00000439722; ENST00000460369; ENST00000475162; ENST00000625233; ENST00000628173; ENST00000629908; ENST00000630287; ENST00000630821; BC118590; BC121804; OTTHUMT00000020358; OTTHUMT00000020359; OTTHUMT00000020360; OTTHUMT00000020362; OTTHUMT00000020686; OTTHUMT00000481667; OTTHUMT00000481670; OTTHUMT00000481671; OTTHUMT00000481672; O…	SLC2A1	SLC2A1	solute carrier family 2 (facilitated glucose transporter), member 1	chr1	-	Multiple_Complex	42925375	42959176	14.9	15.17	16.8	16.91	16.78	14.9
TC0100017212.hg.1	9.66	11.56	0.32	0.66	3.73	0.0004	0.0282	NM_021194; ENST00000367001; BC121015; BC121016; OTTHUMT00000104738	SLC30A1	SLC30A1	solute carrier family 30 (zinc transporter), member 1	chr1	-	Multiple_Complex	211571568	211578757	9.67	9.65	11.61	11.51	10.43	10.21
TC0700013082.hg.1	11.19	13.1	0.4	0.24	3.74	3.62e-07	0.0002	NM_001040633; NM_001304527; NM_001304531; NM_016203; NM_024429; ENST00000287878; ENST00000392801; ENST00000418337; ENST00000461529; ENST00000474383; ENST00000476632; ENST00000478989; ENST00000479461; ENST00000481434; ENST00000483775; ENST00000485183; ENST00000487375; ENST00000488258; ENST00000491938; ENST00000492843; ENST00000493872; BC068598; OTTHUMT00000348440; OTTHUMT00000348441; OTTHUMT000003…	PRKAG2	PRKAG2	protein kinase, AMP-activated, gamma 2 non-catalytic subunit	chr7	-	Multiple_Complex	151556111	151877231	11.15	10.85	13.3	12.82	13.13	11.65
TC1100012976.hg.1	13.44	15.34	0.45	0.89	3.74	0.0035	0.1168	NM_005013; ENST00000323688; ENST00000458064; ENST00000525637; ENST00000526120; ENST00000527580; ENST00000527735; ENST00000529010; ENST00000529313; ENST00000530527; ENST00000530964; ENST00000531172; ENST00000531242; ENST00000533511; ENST00000533738; ENST00000533773; ENST00000533926; ENST00000620945; ENST00000622082; OTTHUMT00000387612; OTTHUMT00000387613; OTTHUMT00000387614; OTTHUMT00000387679; OT…	NUCB2	NUCB2	nucleobindin 2	chr11	+	Multiple_Complex	17260356	17332211	13.07	13.38	15.51	15.21	13.84	13.96
TC1200012714.hg.1	11.65	13.55	0.38	0.06	3.74	2.54e-07	0.0001	NM_014365; ENST00000281938; ENST00000542496; BC002673; OTTHUMT00000401647; OTTHUMT00000401649	HSPB8	HSPB8	heat shock 22kDa protein 8	chr12	+	Multiple_Complex	119178642	119194748	11.6	12.1	13.66	13.56	13.54	11.36
TC1600008585.hg.1	12.36	14.26	0.12	0.05	3.74	3.39e-08	2.69e-05	NM_030629; NM_198390; ENST00000398040; ENST00000537098; ENST00000539778; ENST00000561605; ENST00000564666; ENST00000565029; ENST00000565680; ENST00000566462; ENST00000566513; ENST00000569146; ENST00000621537; ENST00000623842; BC038113; OTTHUMT00000432399; OTTHUMT00000432400; OTTHUMT00000432401; OTTHUMT00000432402; OTTHUMT00000432404; OTTHUMT00000432405; OTTHUMT00000432407; OTTHUMT00000432408; OTT…	CMIP	CMIP	c-Maf inducing protein	chr16	+	Multiple_Complex	81445170	81711763	12.24	12.48	14.27	14.31	14.2	12.36
TC1900007242.hg.1	11.1	13.01	0.38	0.55	3.76	2.19e-06	0.0007	NR_015379; ENST00000397381; ENST00000589333; ENST00000600160	UCA1	UCA1	urothelial cancer associated 1 (non-protein coding)	chr19	+	NonCoding	15828947	15836321	11.08	11.23	13.35	12.28	13.06	10.51
TC1000011556.hg.1	6.74	8.65	0	0.24	3.77	3.44e-07	0.0002	NM_021732; ENST00000370626; BC000877; OTTHUMT00000049736	AVPI1	AVPI1	arginine vasopressin-induced 1	chr10	-	Multiple_Complex	97677424	97687323	6.74	6.74	8.9	8.41	8.65	6.74
TC0100016157.hg.1	11.14	13.06	0.21	0.44	3.78	3.78e-07	0.0002	NM_030916; ENST00000368012; ENST00000486694; BC010423; OTTHUMT00000077074; OTTHUMT00000077075	PVRL4	PVRL4	poliovirus receptor-related 4	chr1	-	Multiple_Complex	161070991	161089599	11.17	11.12	13.53	13.03	12.65	10.79
TC0200016193.hg.1	9.36	11.28	0.33	0.13	3.78	4.97e-07	0.0002	NM_004369; NM_057164; NM_057165; NM_057166; NM_057167; ENST00000295550; ENST00000347401; ENST00000353578; ENST00000392003; ENST00000392004; ENST00000409809; ENST00000433762; ENST00000468792; ENST00000472056; ENST00000473258; ENST00000491233; ENST00000491769; ENST00000493475; ENST00000493608; BC144595; BC150625; BC171790; OTTHUMT00000315790; OTTHUMT00000315791; OTTHUMT00000315792; OTTHUMT000003157…	COL6A3	COL6A3	collagen, type VI, alpha 3	chr2	-	Multiple_Complex	237324003	237414375	9.4	9.61	11.46	11.21	11.27	8.97
TC0600011773.hg.1	6.21	8.13	0.16	0.1	3.78	4.2e-08	3.22e-05	NM_024807; ENST00000483722; BC125078; BC125079; OTTHUMT00000043756	TREML2	TREML2	triggering receptor expressed on myeloid cells-like 2	chr6	-	Coding	41189749	41201194	6.19	6.22	8.03	8.12	8.23	5.93
TC0100013293.hg.1	10.45	12.37	0.52	0.06	3.8	1.88e-06	0.0006	NM_002167; ENST00000374561; ENST00000463312; ENST00000486541; BC003107; OTTHUMT00000008904; OTTHUMT00000008905; OTTHUMT00000091255	ID3	ID3	inhibitor of DNA binding 3, dominant negative helix-loop-helix protein	chr1	-	Multiple_Complex	23557918	23559794	10.01	10.39	12.37	12.43	12.31	11.04
TC0600008303.hg.1	12.16	14.1	0.11	0.41	3.83	3.33e-07	0.0002	NM_018214; ENST00000370882; ENST00000370888; ENST00000487251; ENST00000490222; BC003193; OTTHUMT00000040968; OTTHUMT00000040970; OTTHUMT00000040971; OTTHUMT00000040972	LRRC1	LRRC1	leucine rich repeat containing 1	chr6	+	Multiple_Complex	53794497	53924121	12.15	12.27	14.34	14.13	13.54	12.06
TC1900008597.hg.1	8.43	10.37	0.48	0.13	3.83	9.77e-07	0.0004	NM_002975; ENST00000250340; ENST00000599973; ENST00000617718; BC005810; OTTHUMT00000464062; OTTHUMT00000464064	CLEC11A	CLEC11A	C-type lectin domain family 11, member A	chr19	+	Multiple_Complex	50723329	50725724	8.46	8.87	10.36	10.14	10.37	7.91
TC0200006627.hg.1	9.59	11.54	0.14	0.29	3.85	2.05e-07	0.0001	NM_002166; ENST00000234091; ENST00000331129; ENST00000396290; ENST00000472142; BC030639; OTTHUMT00000231925; OTTHUMT00000323327; OTTHUMT00000323328	ID2	ID2	inhibitor of DNA binding 2, dominant negative helix-loop-helix protein	chr2	+	Multiple_Complex	8678845	8684453	9.61	9.58	11.57	11.2	11.78	9.83
TC0700008044.hg.1	6.78	8.72	0.15	0.34	3.85	3.96e-07	0.0002	ENST00000445314	SPDYE13P	SPDYE13P	speedy/RINGO cell cycle regulator family member E13, pseudogene [Source:HGNC Symbol;Acc:HGNC:51509]	chr7	+	Pseudogene	75281267	75287118	6.76	6.81	9.31	8.67	8.77	6.53
TC1500007066.hg.1	14.56	16.54	0.07	0.19	3.94	4.5e-08	3.4e-05	ENST00000428073	PDIA3P2	PDIA3P2	protein disulfide isomerase family A member 3 pseudogene 2 [Source:HGNC Symbol;Acc:HGNC:49403]	chr15	+	Multiple_Complex	43649123	43649280	14.57	14.45	16.6	16.53	16.24	14.56
TC1500010010.hg.1	14.59	16.58	0.4	0.12	3.95	8.36e-08	5.62e-05	NM_000781; NM_001099773; ENST00000268053; ENST00000358632; ENST00000416978; ENST00000435365; ENST00000450547; ENST00000466978; ENST00000467407; ENST00000498141; ENST00000566674; ENST00000569662; BC032329; OTTHUMT00000319737; OTTHUMT00000319738; OTTHUMT00000319739; OTTHUMT00000319740; OTTHUMT00000319741; OTTHUMT00000319742; OTTHUMT00000319743; OTTHUMT00000319744; OTTHUMT00000419657; OTTHUMT0000041…	CYP11A1	CYP11A1	cytochrome P450, family 11, subfamily A, polypeptide 1	chr15	-	Multiple_Complex	74337759	74367740	14.63	14.83	16.44	16.68	16.59	14.07
TC0100016166.hg.1	7.58	9.56	0.13	0.78	3.97	5.3e-06	0.0013	NM_001643; ENST00000367990; ENST00000463273; ENST00000463812; ENST00000464492; ENST00000468465; ENST00000469730; ENST00000470459; ENST00000481413; ENST00000481511; ENST00000491350; BC005282; OTTHUMT00000083037; OTTHUMT00000083038; OTTHUMT00000083039; OTTHUMT00000083040; OTTHUMT00000083041; OTTHUMT00000083042; OTTHUMT00000083043; OTTHUMT00000083044; OTTHUMT00000083045; OTTHUMT00000083046	APOA2	APOA2	apolipoprotein A-II	chr1	-	Multiple_Complex	161222292	161223631	7.42	7.59	9.54	9.2	10.69	7.68
TC1900011844.hg.1	5.49	7.48	0.11	0.19	3.97	1.36e-08	1.32e-05	ENST00000585788; ENST00000589157; ENST00000615613; OTTHUMT00000453011; OTTHUMT00000453013	MFSD12	MFSD12	major facilitator superfamily domain containing 12	chr19	-	Multiple_Complex	3538275	3543382	5.48	5.3	7.15	7.48	7.49	5.51
TC1000012320.hg.1	8.29	10.28	0.43	0.46	3.98	1.37e-07	8.14e-05	NR_038365; ENST00000341866	LINC01164	LINC01164	long intergenic non-protein coding RNA 1164	chr10	-	NonCoding	131772398	131790199	8.33	8.57	11.08	10.24	10.32	7.74
TC1600011313.hg.1	9.65	11.64	0.06	0.07	3.98	4.62e-08	3.42e-05	ENST00000354915	HBZP1	HBZP1	hemoglobin subunit zeta pseudogene 1 [Source:HGNC Symbol;Acc:HGNC:4836]	chr16	+	Multiple_Complex	163122	165177	9.71	9.58	11.63	11.72	11.59	9.65
TC1900010833.hg.1	7.41	9.4	0.13	0.25	3.98	8.79e-08	5.82e-05	NM_001130014; NM_002781; BC012607; OTTHUMT00000323055; OTTHUMT00000323056; OTTHUMT00000323057; OTTHUMT00000323058; OTTHUMT00000323059; OTTHUMT00000323061; OTTHUMT00000323063; OTTHUMT00000463718; OTTHUMT00000463720; OTTHUMT00000463721; OTTHUMT00000463722	PSG5	PSG5	pregnancy specific beta-1-glycoprotein 5	chr19	-	Multiple_Complex	43166256	43186536	7.42	7.18	8.97	9.37	9.44	7.4
TC0300008336.hg.1	8.36	10.35	0.06	0.46	3.99	1.82e-07	0.0001	NM_001171747; NM_024616; ENST00000264848; ENST00000431717; ENST00000467942; ENST00000480282; ENST00000484828; ENST00000494096; ENST00000497610; BC017064; OTTHUMT00000353961; OTTHUMT00000353962; OTTHUMT00000353963; OTTHUMT00000353964; OTTHUMT00000353965; OTTHUMT00000353966; uc011bhs.2	C3orf52	C3orf52	chromosome 3 open reading frame 52	chr3	+	Multiple_Complex	112086335	112131004	8.36	8.25	11.15	10.38	10.32	8.36
TC0400012943.hg.1	7.65	9.65	0.56	0.37	4	7.19e-06	0.0017	OTTHUMT00000363179; OTTHUMT00000363180; OTTHUMT00000363181; OTTHUMT00000363182	C4orf36	C4orf36	chromosome 4 open reading frame 36	chr4	-	NonCoding	86922090	86936202	7.7	8.55	9.97	9.23	9.69	7.49
TC1900009852.hg.1	7.38	9.38	0.26	0.05	4	5.3e-07	0.0002	NM_006844; ENST00000263383; ENST00000524779; ENST00000525880; ENST00000527093; ENST00000531635; ENST00000533086; ENST00000533148; ENST00000533747; ENST00000534378; ENST00000534806; ENST00000596093; ENST00000598709; ENST00000599324; ENST00000600984; BC011722; BC011761; OTTHUMT00000385438; OTTHUMT00000385439; OTTHUMT00000385440; OTTHUMT00000385441; OTTHUMT00000385442; OTTHUMT00000385443; OTTHUMT000…	ILVBL	ILVBL	ilvB (bacterial acetolactate synthase)-like	chr19	-	Multiple_Complex	15114974	15125799	7.82	7.42	9.37	9.33	9.43	7.33
TC0200007048.hg.1	6.01	8.02	0.45	0.35	4.02	3.97e-07	0.0002	NM_001303050; NM_012326; ENST00000233121; ENST00000402218; ENST00000405074; ENST00000458529; ENST00000474367; ENST00000475633; ENST00000481222; ENST00000491354; ENST00000494788; BC011557; OTTHUMT00000214183; OTTHUMT00000324724; OTTHUMT00000324725; OTTHUMT00000324726; OTTHUMT00000324727; OTTHUMT00000324728; OTTHUMT00000324729; OTTHUMT00000324730; OTTHUMT00000324731	MAPRE3	MAPRE3	microtubule-associated protein, RP/EB family, member 3	chr2	+	Multiple_Complex	26970371	27027219	5.44	6.06	8.25	7.57	8.06	6.31
TC1500010655.hg.1	13.54	15.54	0.05	0.23	4.02	3.71e-08	2.87e-05	NM_014918; ENST00000254190; ENST00000543813; ENST00000559384; ENST00000560766; ENST00000561143; ENST00000561414; BC046247; OTTHUMT00000313624; OTTHUMT00000415769; OTTHUMT00000415770; OTTHUMT00000415771; OTTHUMT00000415772; OTTHUMT00000415773; uc021sxt.1	CHSY1	CHSY1	chondroitin sulfate synthase 1	chr15	-	Multiple_Complex	101175723	101251932	13.57	13.47	15.52	15.35	15.79	13.54
TC1700006857.hg.1	8.43	10.44	0.08	0.39	4.02	1.15e-07	7.09e-05	NM_001267576; NM_153210; ENST00000285199; ENST00000570475; ENST00000570827; ENST00000573955; ENST00000574408; ENST00000575346; BC136368; BC144041; BC171759; OTTHUMT00000439854; OTTHUMT00000439855; OTTHUMT00000439856; OTTHUMT00000439857; OTTHUMT00000439858; OTTHUMT00000439859	USP43	USP43	ubiquitin specific peptidase 43	chr17	+	Multiple_Complex	9644698	9729691	8.5	8.44	10.74	9.97	10.49	8.33
TC0100009324.hg.1	9.6	11.61	0.66	0.68	4.04	0.0005	0.034	NM_001010883; ENST00000370035; ENST00000405454; ENST00000483371; BC127898; BC140863; BC140865; BC150530; OTTHUMT00000030188; OTTHUMT00000323367; OTTHUMT00000323368	FAM102B	FAM102B	family with sequence similarity 102, member B	chr1	+	Multiple_Complex	108560089	108644900	9.58	9.63	12.02	11.68	10.71	10.75
TC0100018553.hg.1	10.03	12.06	0.23	0.28	4.09	1.89e-07	0.0001	NM_014935; ENST00000272203; ENST00000414478; ENST00000485632; BC152475; OTTHUMT00000087889; OTTHUMT00000098770; OTTHUMT00000098771	PLEKHA6	PLEKHA6	pleckstrin homology domain containing, family A member 6	chr1	-	Multiple_Complex	204218851	204359929	9.99	10.06	12.08	11.76	12.32	10.42
TC2200007356.hg.1	11.28	13.31	0.34	0.23	4.09	9.39e-07	0.0004	NM_006855; NM_016657; ENST00000216014; ENST00000409006; ENST00000471268; BC001277; BC096722; BC098131; BC098156; BC098336	KDELR3	KDELR3	KDEL (Lys-Asp-Glu-Leu) endoplasmic reticulum protein retention receptor 3	chr22	+	Multiple_Complex	38468062	38483447	11.25	11.32	13.3	13.33	12.91	10.69
TC0800009745.hg.1	6.67	8.7	0.28	0.91	4.1	0.0002	0.0164	NM_004467; NM_147203; NM_201552; NM_201553; ENST00000381840; ENST00000381841; ENST00000398054; ENST00000398056; ENST00000427924; ENST00000518650; ENST00000518769; ENST00000519055; ENST00000522444; ENST00000522636; ENST00000523097; BC007047; OTTHUMT00000375254; OTTHUMT00000375256; OTTHUMT00000375257; OTTHUMT00000375258; OTTHUMT00000375397; OTTHUMT00000375565; OTTHUMT00000375566	FGL1	FGL1	fibrinogen like 1	chr8	-	Multiple_Complex	17864380	17910365	6.55	7.09	9.31	8.8	7.55	6.67
TC0800007688.hg.1	11.44	13.49	0.08	0.28	4.11	3.04e-08	2.45e-05	NM_001111097; NM_002350; ENST00000420292; ENST00000519728; ENST00000520050; ENST00000520220; BC075001; BC075002; BC126456; BC126458; OTTHUMT00000103163; OTTHUMT00000378155; OTTHUMT00000378158; OTTHUMT00000378159	LYN	LYN	LYN proto-oncogene, Src family tyrosine kinase	chr8	+	Multiple_Complex	55879813	56014168	11.36	11.44	13.45	13.29	13.84	11.53
TC0200015211.hg.1	8.6	10.66	0.63	0.5	4.16	1.62e-05	0.0031	NM_014585; ENST00000261024; ENST00000418714; ENST00000427241; ENST00000427419; ENST00000440626; ENST00000455320; ENST00000479598; BC035893; BC037733; OTTHUMT00000255916; OTTHUMT00000335038; OTTHUMT00000335039; OTTHUMT00000335040; OTTHUMT00000335041; OTTHUMT00000335042; OTTHUMT00000335044	SLC40A1	SLC40A1	solute carrier family 40 (iron-regulated transporter), member 1	chr2	-	Multiple_Complex	189560579	189583758	7.92	8.65	10.89	10.67	9.94	9.18
TC0300009855.hg.1	10.95	13.01	0.2	0.81	4.16	0.0005	0.0327	NM_001167928; NM_001167929; NM_001167930; NM_001167931; NM_002182; NM_134470; ENST00000072516; ENST00000317757; ENST00000342550; ENST00000412080; ENST00000412504; ENST00000413869; ENST00000422485; ENST00000422625; ENST00000422940; ENST00000434491; ENST00000439062; ENST00000443369; ENST00000447382; ENST00000453359; ENST00000461629; ENST00000465496; ENST00000473566; ENST00000482913; BC053621; OTTHU…	IL1RAP	IL1RAP	interleukin 1 receptor accessory protein	chr3	+	Multiple_Complex	190514051	190659750	10.93	10.82	13.14	12.89	11.62	11.21
TC1300008343.hg.1	5.65	7.7	0.17	0.67	4.16	1.01e-06	0.0004	NR_073430; OTTHUMT00000044167; OTTHUMT00000276085; OTTHUMT00000467716	ANKRD20A19P	ANKRD20A19P	ankyrin repeat domain 20 family, member A19, pseudogene	chr13	-	Multiple_Complex	23907284	23954233	5.67	5.76	8.42	7.66	7.08	5.43
TC0200009774.hg.1	7.71	9.78	0.33	0.34	4.19	2.19e-06	0.0007	NM_001145909; NM_033394; ENST00000263635; ENST00000454300; ENST00000464096; ENST00000465963; ENST00000470074; ENST00000496406; BC150597; OTTHUMT00000333131; OTTHUMT00000333132; OTTHUMT00000333133; OTTHUMT00000333134; OTTHUMT00000333135	TANC1	TANC1	tetratricopeptide repeat, ankyrin repeat and coiled-coil containing 1	chr2	+	Multiple_Complex	158968634	159232659	7.3	7.75	9.73	9.2	9.83	7.95
TC0700011580.hg.1	7.87	9.93	0.55	0.29	4.19	2.96e-07	0.0001	ENST00000412399	SPDYE17	SPDYE17	speedy/RINGO cell cycle regulator family member E17 [Source:HGNC Symbol;Acc:HGNC:51513]	chr7	-	Pseudogene	77024691	77030572	7.93	7.81	9.94	9.53	10.08	6.93
TC1200010703.hg.1	13.71	15.78	0.46	0.1	4.19	4.45e-07	0.0002	NM_001290007; NM_001290008; NM_001290009; NM_016293; ENST00000452142; ENST00000544402; ENST00000603177; ENST00000603260; ENST00000604560; ENST00000604702; ENST00000605039; ENST00000605423; ENST00000605819; ENST00000615107; BC047686; OTTHUMT00000469797; OTTHUMT00000469798; OTTHUMT00000469799; OTTHUMT00000469800; OTTHUMT00000469801; OTTHUMT00000469802; OTTHUMT00000469803; OTTHUMT00000469804; OTTHUM…	BIN2	BIN2	bridging integrator 2	chr12	-	Multiple_Complex	51281038	51324680	13.72	14.18	15.77	15.79	15.61	13.25
TC0200008099.hg.1	8.8	10.87	0.24	0.23	4.21	2.49e-07	0.0001	NM_000189; ENST00000290573; ENST00000409174; ENST00000472302; BC021116; BC064369; OTTHUMT00000252238; OTTHUMT00000328629; OTTHUMT00000328638	HK2	HK2	hexokinase 2	chr2	+	Multiple_Complex	74832655	74893359	9.01	8.82	11.14	10.69	10.85	8.52
TC2000008144.hg.1	10.26	12.34	0.16	0.28	4.23	1.01e-08	1.08e-05	NM_015985; ENST00000381922; BC111976; BC111978; OTTHUMT00000077493	ANGPT4	ANGPT4	angiopoietin 4	chr20	-	Coding	869899	916317	10.04	10.27	12.35	12.33	12.83	10.35
TC2100008297.hg.1	6.12	8.21	0.42	0.19	4.23	9.48e-08	6.16e-05	ENST00000270162; ENST00000478426; OTTHUMT00000195654; OTTHUMT00000195655	SIK1	SIK1	salt-inducible kinase 1	chr21	-	Multiple_Complex	43414515	43427128	6.17	5.62	8.38	8	8.22	6.43
TC1200012016.hg.1	10.77	12.86	0.13	0.29	4.25	1.05e-07	6.56e-05	NM_005996; NM_016569; ENST00000257566; ENST00000349155; ENST00000548503; ENST00000552054; ENST00000613550; BC025258; OTTHUMT00000404945; OTTHUMT00000404947; OTTHUMT00000404948; OTTHUMT00000404957; uc001tvu.1	TBX3	TBX3	T-box 3	chr12	-	Multiple_Complex	114670254	114684164	10.76	10.78	12.85	12.86	13.36	10.99
TC0500006493.hg.1	7.54	9.63	0.64	0.42	4.26	2.73e-06	0.0008	NM_001003841; ENST00000304460; ENST00000515652; OTTHUMT00000365557; OTTHUMT00000365558	SLC6A19	SLC6A19	solute carrier family 6 (neutral amino acid transporter), member 19	chr5	+	Coding	1201595	1225117	6.94	7.49	9.61	9.22	10.07	8.22
TC0200012261.hg.1	10.96	13.05	0.38	0.97	4.27	0.0066	0.1651	NM_005813; ENST00000234179; ENST00000379066; ENST00000443187; ENST00000443977; ENST00000452104; ENST00000464552; ENST00000469275; ENST00000475912; ENST00000477132; ENST00000494667; BC030706; OTTHUMT00000218570; OTTHUMT00000326521; OTTHUMT00000326522; OTTHUMT00000326523; OTTHUMT00000326524; OTTHUMT00000326525; OTTHUMT00000326526; OTTHUMT00000326527; OTTHUMT00000326528	PRKD3	PRKD3	protein kinase D3	chr2	-	Multiple_Complex	37250502	37324808	10.97	10.95	13.01	13.1	11.38	11.62
TC1000007176.hg.1	10.71	12.81	0.15	0.09	4.29	1.1e-08	1.16e-05	NM_001244134; NM_005204; ENST00000263056; ENST00000375321; ENST00000375322; ENST00000413724; ENST00000415139; ENST00000430603; ENST00000542547; BC104833; BC113566; OTTHUMT00000047415; OTTHUMT00000047416; OTTHUMT00000047417; OTTHUMT00000047418; OTTHUMT00000047419; OTTHUMT00000047420; uc001ivj.2; uc009xlf.2	MAP3K8	MAP3K8	mitogen-activated protein kinase kinase kinase 8	chr10	+	Multiple_Complex	30433937	30461833	10.72	10.79	12.72	12.89	12.82	10.5
TC1900010836.hg.1	6.82	8.92	0.3	0.48	4.29	3.95e-07	0.0002	NM_001276495; NM_002780; NM_213633; ENST00000244295; ENST00000405312; ENST00000433626; ENST00000451895; ENST00000490769; ENST00000495316; ENST00000595949; ENST00000596199; ENST00000596907; ENST00000597349; ENST00000597374; ENST00000597912; ENST00000599371; ENST00000599391; ENST00000599746; ENST00000600572; ENST00000601041; BC008405; BC063127; OTTHUMT00000323073; OTTHUMT00000323074; OTTHUMT0000032…	PSG4	PSG4	pregnancy specific beta-1-glycoprotein 4	chr19	-	Multiple_Complex	43192702	43207299	7.09	6.5	8.88	9.55	8.63	6.84
TC0200006798.hg.1	11.36	13.47	0.16	0.14	4.31	3.72e-09	5.15e-06	NR_125783; ENST00000433810	MYCNUT	MYCNUT	MYCN upstream transcript (non-protein coding)	chr2	+	NonCoding	15920399	15936164	11.18	11.37	13.67	13.46	13.39	11.51
TC0700008046.hg.1	7.37	9.51	0.3	0.31	4.4	6.74e-07	0.0003	NR_003664	SPDYE8P	SPDYE8P	speedy/RINGO cell cycle regulator family member E8, pseudogene	chr7	+	Multiple_Complex	75307380	75317417	7.32	6.86	9.8	9.18	9.52	7.42
TC0200011376.hg.1	10.29	12.45	0.4	0.09	4.45	1.44e-07	8.52e-05	NM_000030; ENST00000307503; ENST00000470255; ENST00000472436; ENST00000476698; BC132819; OTTHUMT00000257186; OTTHUMT00000324431; OTTHUMT00000324432; OTTHUMT00000324433	AGXT	AGXT	alanine-glyoxylate aminotransferase	chr2	+	Multiple_Complex	240868479	240880502	10.3	10.28	12.45	12.42	12.6	9.6
TC0200011432.hg.1	7.69	9.84	0.4	0.17	4.45	2.7e-07	0.0001	NR_110220; ENST00000415434; ENST00000429947; ENST00000430555; ENST00000439601; ENST00000457686	LINC01237	LINC01237	long intergenic non-protein coding RNA 1237	chr2	+	NonCoding	241881363	242078722	8.38	7.67	9.67	10	9.86	7.71
TC0700011471.hg.1	7.16	9.32	0.12	0.65	4.45	7.01e-07	0.0003	NR_003666; ENST00000355920; ENST00000420373	SPDYE7P	SPDYE7P	speedy/RINGO cell cycle regulator family member E7, pseudogene	chr7	-	Multiple_Complex	72862757	72870510	7.31	7.08	10.06	8.77	9.25	7.15
TC0100006550.hg.1	12.02	14.18	0.08	0.13	4.48	1.73e-08	1.56e-05	NM_001033581; NM_001033582; NM_001242874; NM_002744; ENST00000378567; ENST00000400920; ENST00000400921; ENST00000419838; ENST00000461106; ENST00000461465; ENST00000466352; ENST00000466651; ENST00000468310; ENST00000470511; ENST00000470596; ENST00000470986; ENST00000471018; ENST00000472017; ENST00000478770; ENST00000479263; ENST00000479566; ENST00000481140; ENST00000482686; ENST00000484419; ENST00…	PRKCZ	PRKCZ	protein kinase C, zeta	chr1	+	Multiple_Complex	2050470	2185395	12.08	11.92	14.04	14.19	14.31	12.03
TC0500008229.hg.1	12.55	14.71	0.35	0.11	4.48	8.7e-08	5.79e-05	NM_000919; NM_001177306; NM_138766; NM_138821; NM_138822; NR_033440; ENST00000304400; ENST00000345721; ENST00000346918; ENST00000348126; ENST00000379799; ENST00000438793; ENST00000455264; ENST00000502472; ENST00000504456; ENST00000504691; ENST00000505372; ENST00000505654; ENST00000506006; ENST00000506127; ENST00000506260; ENST00000508060; ENST00000509523; ENST00000509636; ENST00000509832; ENST000…	PAM	PAM	peptidylglycine alpha-amidating monooxygenase	chr5	+	Multiple_Complex	102753981	103031105	12.55	12.54	14.71	14.6	14.82	11.95
TC1600011312.hg.1	10.22	12.39	0.09	0.16	4.5	7.36e-09	8.62e-06	NM_005332; ENST00000252951; BC027892; OTTHUMT00000133205	HBZ	HBZ	hemoglobin, zeta	chr16	+	Multiple_Complex	152687	154505	10.22	10.38	12.38	12.4	12.66	10.23
TC0200011898.hg.1	9.96	12.14	0.3	0.24	4.51	6.86e-08	4.78e-05	NM_001006946; NM_002997; ENST00000254351; ENST00000381150; ENST00000403076; ENST00000429035; ENST00000447124; ENST00000482879; BC008765; OTTHUMT00000207495; OTTHUMT00000323931; OTTHUMT00000323933; OTTHUMT00000323934; OTTHUMT00000474533	SDC1	SDC1	syndecan 1	chr2	-	Multiple_Complex	20200797	20225433	9.94	10.36	11.85	12.17	12.33	9.78
TC0700008047.hg.1	7.83	10	0.11	0.17	4.51	2.05e-08	1.82e-05	NR_003664_2	SPDYE8P	SPDYE8P	Homo sapiens speedy/RINGO cell cycle regulator family member E8, pseudogene (SPDYE8P), non-coding RNA.	chr7	+	Multiple_Complex	75335347	75345384	7.83	7.83	10.3	10.01	9.99	7.64
TC1100008037.hg.1	8.13	10.32	0.06	0.05	4.55	1.31e-07	7.89e-05	NM_004561; ENST00000335987; ENST00000531907; ENST00000532448; BC059408; OTTHUMT00000390690; OTTHUMT00000390691; OTTHUMT00000390692	OVOL1	OVOL1	ovo-like zinc finger 1	chr11	+	Multiple_Complex	65787022	65797219	8.19	8.06	10.35	10.32	10.25	8.14
TC1500010018.hg.1	8.26	10.46	0.16	0.35	4.59	5.99e-07	0.0003	NM_001146029; NM_001146030; NM_003612; ENST00000261918; ENST00000542748; ENST00000543145; ENST00000567345; ENST00000569617; BC101643; BC101647; OTTHUMT00000272904; OTTHUMT00000419635; OTTHUMT00000419636; OTTHUMT00000419637	SEMA7A	SEMA7A	semaphorin 7A, GPI membrane anchor (John Milton Hagen blood group)	chr15	-	Multiple_Complex	74409289	74434467	8.3	8	10.69	10.5	10.02	8.25
TC0X00010982.hg.1	13.56	15.77	0.52	0.35	4.63	6.12e-06	0.0015	NM_004065; ENST00000370532; BC113472; BC113474; OTTHUMT00000058583	CDR1	CDR1	cerebellar degeneration related protein 1	chrX	-	Coding	140782405	140784871	14.05	13.6	15.42	15.77	16.13	13.01
TC0X00008794.hg.1	12.43	14.65	0.62	0.25	4.67	1.48e-05	0.0029	NM_001142805; NM_001142806; NM_005629; ENST00000253122; ENST00000413787; ENST00000429147; ENST00000430077; ENST00000442457; ENST00000457723; ENST00000466243; ENST00000467402; ENST00000476466; ENST00000485324; BC012355; BC081558; OTTHUMT00000061002; OTTHUMT00000061003; OTTHUMT00000061004; OTTHUMT00000061005; OTTHUMT00000061006; OTTHUMT00000061007; OTTHUMT00000061008; OTTHUMT00000061009; OTTHUMT000…	SLC6A8	SLC6A8	solute carrier family 6 (neurotransmitter transporter), member 8	chrX	+	Multiple_Complex	153688099	153696593	13.37	12.44	14.89	14.67	14.38	12.18
TC1100007684.hg.1	8.48	10.72	0.26	0.65	4.7	4.9e-05	0.0069	NM_000062; NM_001032295; ENST00000278407; ENST00000340687; ENST00000378323; ENST00000378324; ENST00000403558; ENST00000405496; ENST00000457869; ENST00000528996; ENST00000530113; ENST00000531133; ENST00000531605; ENST00000531797; ENST00000619430; BC011171; OTTHUMT00000317465; OTTHUMT00000317466; OTTHUMT00000317467; OTTHUMT00000317468; OTTHUMT00000317469; OTTHUMT00000393355; OTTHUMT00000393356; OTT…	SERPING1	SERPING1	serpin peptidase inhibitor, clade G (C1 inhibitor), member 1	chr11	+	Multiple_Complex	57597387	57614853	8.5	8.94	9.63	10.63	10.86	8.47
TC1800006639.hg.1	13.2	15.43	0.03	0.05	4.7	3.85e-09	5.17e-06	NM_006788; ENST00000019317; ENST00000383432; ENST00000458039; ENST00000577221; ENST00000585015; BC013126; OTTHUMT00000254479; OTTHUMT00000442867; OTTHUMT00000442868; OTTHUMT00000442869; OTTHUMT00000442870	RALBP1	RALBP1	ralA binding protein 1	chr18	+	Multiple_Complex	9475009	9538116	13.25	13.2	15.34	15.44	15.42	13.19
TC1000009067.hg.1	6.43	8.68	0.2	0.53	4.73	3.28e-07	0.0002	NM_005308; ENST00000369108; ENST00000392870; BC064506; OTTHUMT00000050652; OTTHUMT00000050653	GRK5	GRK5	G protein-coupled receptor kinase 5	chr10	+	Multiple_Complex	119207589	119459742	6.77	6.45	9.26	8.21	8.62	6.42
TC0700008582.hg.1	12.13	14.37	0.29	0.19	4.74	3.15e-08	2.52e-05	NM_000602; ENST00000223095; BC010860; OTTHUMT00000347458	SERPINE1	SERPINE1	serpin peptidase inhibitor, clade E (nexin, plasminogen activator inhibitor type 1), member 1	chr7	+	Multiple_Complex	101127089	101139266	12.1	12.16	14.31	14.38	14.66	11.62
TSUnmapped00000144.hg.1	8.5	10.75	0.47	0.79	4.74	1.21e-06	0.0004	ENST00000627160	DUSP16	DUSP16	dual specificity phosphatase 16			NonCoding			8.47	7.69	11.49	10.79	9.91	8.53
TC0800011334.hg.1	9.32	11.57	0.13	0.37	4.75	9.92e-08	6.3e-05	NM_001032282; NM_005655; NR_103759; NR_103760; ENST00000285407; ENST00000395884; BC011538; BC095399; OTTHUMT00000379967; OTTHUMT00000379968	KLF10	KLF10	Kruppel-like factor 10	chr8	-	Multiple_Complex	102648775	102655902	9.33	9.45	11.62	11.52	12.21	9.19
TC1700012226.hg.1	10.25	12.5	0.09	0.34	4.75	2.96e-08	2.43e-05	NM_018404; ENST00000330889; ENST00000470962; ENST00000480980; ENST00000580525; ENST00000580526; ENST00000581285; ENST00000581548; ENST00000584828; ENST00000584989; ENST00000585130; BC033758; OTTHUMT00000256346; OTTHUMT00000256347; OTTHUMT00000256348; OTTHUMT00000444510; OTTHUMT00000444511; OTTHUMT00000444512; OTTHUMT00000444513; OTTHUMT00000444514; OTTHUMT00000444515; OTTHUMT00000444516	ADAP2	ADAP2	ArfGAP with dual PH domains 2	chr17	+	Multiple_Complex	30921680	30959322	10.35	10.17	12.46	12.21	12.88	10.24
TC0300013146.hg.1	15.19	17.45	0.48	0.43	4.77	1.71e-06	0.0006	NM_001190942; NM_001190943; NM_003810; NR_033994; ENST00000241261; ENST00000420541; ENST00000430881; ENST00000466777; ENST00000472804; ENST00000494851; BC032722; uc003fid.3	TNFSF10	TNFSF10	tumor necrosis factor (ligand) superfamily, member 10	chr3	-	Multiple_Complex	172505508	172523507	15.27	15.13	17.39	17.51	16.72	14.38
TC0X00010837.hg.1	8.86	11.12	0.14	0.82	4.82	2.3e-05	0.0041	NM_001170701; NM_001170702; NM_001170703; NM_001170704; NM_018388; NM_133486; ENST00000370839; ENST00000370844; ENST00000370849; ENST00000370853; ENST00000370857; ENST00000394311; ENST00000421707; ENST00000436215; ENST00000442191; ENST00000465964; ENST00000473364; ENST00000538204; BC042090; BC074775; BC074776; OTTHUMT00000058318; OTTHUMT00000058319; OTTHUMT00000058320; OTTHUMT00000058321; OTTHUMT…	MBNL3	MBNL3	muscleblind-like splicing regulator 3	chrX	-	Multiple_Complex	132369315	132489968	8.7	8.87	12.01	11.06	10.38	8.99
TC1500007116.hg.1	5.22	7.49	0.22	0.32	4.83	1.41e-08	1.36e-05	NM_004212; ENST00000347644; ENST00000559924; ENST00000560438; ENST00000560767; BC093737; BC112047; OTTHUMT00000254219; OTTHUMT00000416355; OTTHUMT00000416356; OTTHUMT00000416357	SLC28A2	SLC28A2	solute carrier family 28 (concentrative nucleoside transporter), member 2	chr15	+	Multiple_Complex	45252230	45277845	5.2	5.6	8.04	7.47	7.52	5.25
TC0300013684.hg.1	14.76	17.06	0.49	0.58	4.93	0.0002	0.0155	NM_001128148; NM_003234; ENST00000360110; ENST00000392396; ENST00000420415; ENST00000421258; ENST00000426789; ENST00000463047; ENST00000463356; ENST00000464011; ENST00000464368; ENST00000465288; ENST00000475593; ENST00000477148; ENST00000482479; ENST00000483983; ENST00000491658; BC001188; OTTHUMT00000341346; OTTHUMT00000341347; OTTHUMT00000341348; OTTHUMT00000341350; OTTHUMT00000341351; OTTHUMT00…	TFRC	TFRC	transferrin receptor	chr3	-	Multiple_Complex	196027183	196082189	14.78	14.74	17.12	17.01	16.07	15.61
TC0900012197.hg.1	7.84	10.16	0.71	0.16	4.98	3.87e-07	0.0002	NM_000954; ENST00000371623; ENST00000371625; ENST00000444903; ENST00000446677; ENST00000457950; ENST00000460340; ENST00000462514; ENST00000492068; BC005939; OTTHUMT00000055188; OTTHUMT00000055190; OTTHUMT00000055191; OTTHUMT00000055192; OTTHUMT00000055193; OTTHUMT00000055194; OTTHUMT00000055195; OTTHUMT00000055197	PTGDS	PTGDS	prostaglandin D2 synthase 21kDa (brain)	chr9	+	Multiple_Complex	136977504	136981742	7.9	8.26	10.34	10.14	10.02	6.89
TC1400008705.hg.1	8.67	10.98	0.35	0.14	4.98	1.1e-07	6.79e-05	NM_001267036; NM_001267037; NM_012244; NM_182728; NR_049767; ENST00000316902; ENST00000339733; ENST00000397310; ENST00000422941; ENST00000453702; ENST00000469263; ENST00000524758; ENST00000525062; ENST00000528186; ENST00000528806; ENST00000528860; ENST00000529705; ENST00000532568; ENST00000617478; ENST00000618208; ENST00000621729; BC052250; OTTHUMT00000071718; OTTHUMT00000071719; OTTHUMT000000717…	SLC7A8	SLC7A8	solute carrier family 7 (amino acid transporter light chain, L system), member 8	chr14	-	Multiple_Complex	23125295	23183674	8.63	8.39	11.22	10.98	10.98	9.08
TC1500007518.hg.1	12.11	14.43	0.27	0.86	5	0.0002	0.0157	NM_016530; ENST00000321437; ENST00000558119; ENST00000558990; ENST00000559006; ENST00000559927; BC020654; OTTHUMT00000256336; OTTHUMT00000417741; OTTHUMT00000417742; OTTHUMT00000417743; OTTHUMT00000417744	RAB8B	RAB8B	RAB8B, member RAS oncogene family	chr15	+	Multiple_Complex	63189469	63267782	12	12.11	14.71	14.37	13.07	12.51
TC1700010641.hg.1	9.25	11.58	0.11	0.51	5.03	2.01e-07	0.0001	NM_001282433; NM_015515; ENST00000209718; ENST00000436344; ENST00000462312; ENST00000485751; ENST00000494691; ENST00000582283; ENST00000582754; ENST00000584517; ENST00000585006; BC028356; OTTHUMT00000257223; OTTHUMT00000257224; OTTHUMT00000257225; OTTHUMT00000257226; OTTHUMT00000448166; OTTHUMT00000448167; OTTHUMT00000448168; OTTHUMT00000448169; OTTHUMT00000448170	KRT23	KRT23	keratin 23, type I	chr17	-	Multiple_Complex	40922696	40937643	9.18	9.24	11.55	11.1	12.12	9.4
TC2100008494.hg.1	12.77	15.13	0.2	0.2	5.13	4.27e-09	5.69e-06	NM_000874; NM_001289125; NM_001289126; NM_001289128; NM_207584; NM_207585; ENST00000342101; ENST00000342136; ENST00000382238; ENST00000382264; ENST00000404220; ENST00000413881; ENST00000417007; ENST00000420068; ENST00000443073; ENST00000447980; BC002793; OTTHUMT00000139824; OTTHUMT00000139825; OTTHUMT00000139826; OTTHUMT00000139827; OTTHUMT00000139829; OTTHUMT00000139830; OTTHUMT00000193458; OTTH…	IFNAR2	IFNAR2	interferon (alpha, beta and omega) receptor 2	chr21	+	Multiple_Complex	33229895	33265675	12.97	12.57	15.11	15.34	14.94	12.77
TC0100016122.hg.1	11.43	13.8	0.23	0.14	5.17	5.57e-09	6.94e-06	NM_001206665; NM_052868; ENST00000314485; ENST00000368086; ENST00000448417; ENST00000460351; ENST00000614243; BC053881; OTTHUMT00000060634; OTTHUMT00000060635; OTTHUMT00000060636; OTTHUMT00000097644	IGSF8	IGSF8	immunoglobulin superfamily, member 8	chr1	-	Multiple_Complex	160091339	160098943	11.61	11.46	14.01	13.73	13.8	11.15
TC0300013513.hg.1	9.08	11.46	0.26	0.36	5.2	1.68e-08	1.53e-05	NM_001134418; NM_018192; ENST00000319332; ENST00000426003; ENST00000427335; ENST00000444866; ENST00000463171; ENST00000467131; ENST00000470925; ENST00000475095; ENST00000482780; ENST00000490940; BC005029	P3H2	P3H2	prolyl 3-hydroxylase 2	chr3	-	Multiple_Complex	189956728	190122437	9.09	8.81	11.42	11.22	11.92	9.34
TC0700011516.hg.1	15.24	17.62	0.14	0.09	5.2	2.55e-09	3.88e-06	NR_110044; ENST00000434256.1; ENST00000450426.2; ENST00000594967.1; ENST00000595409.1; ENST00000597786.1; ENST00000601921.1; OTTHUMT00000343535; OTTHUMT00000343602; OTTHUMT00000447754; OTTHUMT00000461767; OTTHUMT00000461768; OTTHUMT00000461769; uc032zrz.2; uc064eka.1; uc064ekb.1; uc064ekc.1; uc064ekf.1; uc064ekg.1	LOC101926943; AC083884.8	LOC101926943	uncharacterized LOC101926943; novel transcript, antisense to GTF2I	chr7	-	NonCoding	74688937	74729001	15.42	15.22	17.72	17.61	17.53	15.14
TC2000007341.hg.1	14.46	16.85	0.18	0.09	5.27	1.93e-09	3.13e-06	NM_030919; ENST00000217429; ENST00000619304; ENST00000619850; OTTHUMT00000079211; OTTHUMT00000476201	FAM83D	FAM83D	family with sequence similarity 83, member D	chr20	+	Multiple_Complex	38926312	38953106	14.47	14.6	16.94	16.86	16.75	14.25
TC0X00009929.hg.1	8.52	10.93	0.19	0.54	5.31	1.43e-08	1.36e-05	NM_002547; ENST00000355520; ENST00000467444; ENST00000484842; ENST00000486068; ENST00000491714; BC140763; OTTHUMT00000057011; OTTHUMT00000057012; OTTHUMT00000057013; OTTHUMT00000057014; OTTHUMT00000057015	OPHN1	OPHN1	oligophrenin 1	chrX	-	Multiple_Complex	68042344	68433913	8.52	8.24	11.86	10.97	10.9	8.6
TC0600009597.hg.1	11.28	13.73	0.19	0.38	5.44	5.08e-09	6.39e-06	NM_001270507; NM_001270508; NM_006290; ENST00000237289; ENST00000420009; ENST00000421450; ENST00000433680; ENST00000485192; ENST00000612899; ENST00000614035; ENST00000615468; ENST00000619035; ENST00000620204; ENST00000621150; BC113871; BC114480; OTTHUMT00000042414; OTTHUMT00000042415; OTTHUMT00000042416; OTTHUMT00000042417; OTTHUMT00000042418	TNFAIP3	TNFAIP3	tumor necrosis factor, alpha-induced protein 3	chr6	+	Multiple_Complex	137867188	137883314	11.28	11.28	13.5	13.7	14.24	10.96
TC1700010272.hg.1	7.97	10.42	0.24	0.07	5.47	1.84e-09	3.06e-06	NM_001045; ENST00000261707; ENST00000394821; ENST00000401766; ENST00000578609; ENST00000579221; BC069484; OTTHUMT00000256114; OTTHUMT00000256115; OTTHUMT00000447936; OTTHUMT00000447937	SLC6A4	SLC6A4	solute carrier family 6 (neurotransmitter transporter), member 4	chr17	-	Multiple_Complex	30194319	30236002	7.93	8	10.42	10.42	10.55	8.37
TC0500012599.hg.1	8.79	11.25	0.26	0.22	5.5	1.22e-08	1.26e-05	NM_033274; ENST00000257527; ENST00000517374; ENST00000517905; ENST00000517951; ENST00000519752; OTTHUMT00000252566; OTTHUMT00000373916; OTTHUMT00000373917; OTTHUMT00000373918; OTTHUMT00000373919	ADAM19	ADAM19	ADAM metallopeptidase domain 19	chr5	-	Multiple_Complex	157395534	157575823	8.77	8.65	11.24	11.26	11.64	9.14
TC0200016202.hg.1	8.9	11.37	0.12	0.31	5.54	1.56e-08	1.46e-05	NM_022449; NR_033308; ENST00000264601; ENST00000392001; ENST00000409576; ENST00000409822; ENST00000411462; ENST00000414278; ENST00000416106; ENST00000430445; ENST00000466244; ENST00000477149; ENST00000487008; BC050426; OTTHUMT00000257084; OTTHUMT00000328770; OTTHUMT00000328771; OTTHUMT00000328772; OTTHUMT00000328773; OTTHUMT00000328774; OTTHUMT00000328775; OTTHUMT00000328776; OTTHUMT00000328777; …	RAB17	RAB17	RAB17, member RAS oncogene family	chr2	-	Multiple_Complex	237574322	237601614	8.9	8.9	11.58	11.4	10.97	9.11
TC2100008495.hg.1	12.4	14.87	0.31	0.05	5.54	6.84e-09	8.22e-06	NM_000628; ENST00000290200; ENST00000422891; ENST00000451065; ENST00000493295; ENST00000498371; BC001903; OTTHUMT00000139831; OTTHUMT00000139832; OTTHUMT00000139833; OTTHUMT00000139834; OTTHUMT00000193461	IL10RB	IL10RB	interleukin 10 receptor, beta	chr21	+	Multiple_Complex	33266358	33297234	12.54	12.4	14.87	14.77	14.87	11.94
TC0500011579.hg.1	8.72	11.2	0.47	0.39	5.56	1.09e-06	0.0004	NM_005668; NM_175052; ENST00000231461; ENST00000451528; ENST00000507360; ENST00000523381; BC053657; OTTHUMT00000250632; OTTHUMT00000370620; OTTHUMT00000381403; OTTHUMT00000381404	ST8SIA4	ST8SIA4	ST8 alpha-N-acetyl-neuraminide alpha-2,8-sialyltransferase 4	chr5	-	Multiple_Complex	100806935	100903285	8.65	8.79	11.18	11.22	10.53	9.53
TC0800010002.hg.1	8.14	10.62	0.25	0.25	5.57	1.78e-07	0.0001	NM_001394; NM_057158; ENST00000240100; ENST00000240101; BC002671; BC014565; OTTHUMT00000257249; OTTHUMT00000257250	DUSP4	DUSP4	dual specificity phosphatase 4	chr8	-	Multiple_Complex	29333062	29350750	7.71	8.16	10.62	10.63	10.19	8.13
TC1700012084.hg.1	7.97	10.45	0.03	0.57	5.58	9.14e-08	6e-05	NM_178493; ENST00000409678; ENST00000425009; ENST00000477214; ENST00000489218; BC036872; BC060882; OTTHUMT00000335123; OTTHUMT00000346846; OTTHUMT00000346847; OTTHUMT00000346848	NOTUM	NOTUM	notum pectinacetylesterase homolog (Drosophila)	chr17	-	Multiple_Complex	81952507	81961840	7.94	7.97	9.71	10.51	10.82	8
TC1600007723.hg.1	9.26	11.75	0.16	0.3	5.64	5.16e-08	3.77e-05	NM_001142466; NM_133443; ENST00000340124; ENST00000440783; ENST00000562132; ENST00000562801; ENST00000569193; BC062555; OTTHUMT00000255741; OTTHUMT00000430622; OTTHUMT00000430623; OTTHUMT00000430625; OTTHUMT00000430626	GPT2	GPT2	glutamic pyruvate transaminase (alanine aminotransferase) 2	chr16	+	Multiple_Complex	46884378	46931297	9.44	9.12	11.76	11.44	12.04	9.24
TC1600011560.hg.1	10.6	13.1	0.34	0.17	5.65	1.34e-08	1.32e-05	NM_138383; ENST00000338779; ENST00000562883; ENST00000576338; ENST00000616026; OTTHUMT00000434927; OTTHUMT00000437787; OTTHUMT00000437788	MTSS1L	MTSS1L	metastasis suppressor 1-like	chr16	-	Multiple_Complex	70661190	70686066	10.57	10.63	13.24	12.9	13.12	10.01
TC0100011533.hg.1	9.9	12.4	0.32	0.29	5.66	8.47e-10	1.91e-06	NM_001030287; NM_001040619; NM_001206484; NM_001206486; NM_001206488; NM_001674; ENST00000336937; ENST00000341491; ENST00000366981; ENST00000366983; ENST00000366985; ENST00000366987; ENST00000464547; ENST00000465155; ENST00000492118; ENST00000613104; ENST00000613954; BC006322; OTTHUMT00000089296; OTTHUMT00000089297; OTTHUMT00000089298; OTTHUMT00000089299; OTTHUMT00000089312; OTTHUMT00000098523; O…	ATF3	ATF3	activating transcription factor 3	chr1	+	Multiple_Complex	212565334	212620777	9.94	9.87	12.42	12.9	12.38	9.35
TC1700010717.hg.1	8.34	10.86	0.2	0.23	5.76	1.65e-09	3.05e-06	NM_012448; ENST00000293328; ENST00000415845; ENST00000468312; ENST00000468496; ENST00000481253; ENST00000481517; ENST00000498674; BC065227; OTTHUMT00000319797; OTTHUMT00000319798; OTTHUMT00000319799; OTTHUMT00000319800; OTTHUMT00000319801; OTTHUMT00000319802; OTTHUMT00000319803	STAT5B	STAT5B	signal transducer and activator of transcription 5B	chr17	-	Multiple_Complex	42199168	42276707	8.36	7.98	10.86	10.86	11.27	8.31
TC1700009911.hg.1	5.42	7.97	0.01	0.8	5.85	2.39e-07	0.0001	OTTHUMT00000131109; OTTHUMT00000444289; OTTHUMT00000444290; OTTHUMT00000444291; OTTHUMT00000444292	KRT17P1	KRT17P1	keratin 17 pseudogene 1	chr17	-	Multiple_Complex	16840743	16845883	5.43	5.41	7.54	7.92	9.07	5.42
TC1100013108.hg.1	7.75	10.31	0.31	0.33	5.87	1.3e-08	1.29e-05	ENST00000525757; OTTHUMT00000387402	GRAMD1B	GRAMD1B	GRAM domain containing 1B	chr11	+	NonCoding	123454398	123460410	8.03	7.78	10.67	10	10.28	7.41
TC0200015793.hg.1	10.28	12.84	0.4	0.15	5.9	9.83e-09	1.07e-05	NM_001173408; NM_001173431; NM_015311; ENST00000289656; ENST00000373873; ENST00000373876; ENST00000404537; ENST00000456147; ENST00000462385; ENST00000462534; ENST00000465149; ENST00000465589; ENST00000472388; ENST00000489804; ENST00000491370; ENST00000596474; ENST00000603926; ENST00000604031; OTTHUMT00000131065; OTTHUMT00000131066; OTTHUMT00000131067; OTTHUMT00000131068; OTTHUMT00000131417; OTTHU…	OBSL1	OBSL1	obscurin-like 1	chr2	-	Multiple_Complex	219550728	219571859	10.33	10.23	12.93	12.85	12.65	9.58
TC0300007409.hg.1	5.9	8.46	0.34	0.73	5.9	3.21e-06	0.0009	NM_006841; ENST00000417121; ENST00000417851; ENST00000439524; ENST00000445096; ENST00000610458; ENST00000614032; ENST00000620404; ENST00000621456; ENST00000621714; BC042875; OTTHUMT00000345635; OTTHUMT00000346672; OTTHUMT00000346673; OTTHUMT00000346674; OTTHUMT00000346675; OTTHUMT00000346676; OTTHUMT00000346677; OTTHUMT00000346678; OTTHUMT00000346679	SLC38A3	SLC38A3	solute carrier family 38, member 3	chr3	+	Multiple_Complex	50205246	50221486	6.48	5.94	8.54	7.66	9.1	5.86
TSUnmapped00000107.hg.1	7.77	10.34	0.18	0.1	5.93	1.75e-10	5.79e-07	ENST00000626413	DUSP16	DUSP16	dual specificity phosphatase 16			Coding			7.81	7.75	10.42	10.22	10.35	7.48
TC1100013109.hg.1	10.8	13.37	0.55	0.17	5.94	2.65e-08	2.21e-05	NM_001286563; NM_001286564; NM_020716; ENST00000322282; ENST00000450171; ENST00000456860; ENST00000525945; ENST00000529432; ENST00000529750; ENST00000532581; ENST00000534764; ENST00000632815; ENST00000633087; BC105741; BC105931; BC105932; BC107480; OTTHUMT00000387403; OTTHUMT00000387404; OTTHUMT00000387405; OTTHUMT00000387406; OTTHUMT00000387407; OTTHUMT00000387408; OTTHUMT00000387409; OTTHUMT000…	GRAMD1B	GRAMD1B	GRAM domain containing 1B	chr11	+	Multiple_Complex	123480738	123627774	10.72	10.89	13.37	13.08	13.37	9.86
TC0200016469.hg.1	10.26	12.85	0.24	0.19	6.01	1.77e-09	3.05e-06	NM_001153; ENST00000394295; ENST00000409920; ENST00000460439; ENST00000460942; ENST00000468815; ENST00000471395; ENST00000472124; ENST00000477632; ENST00000484219; ENST00000487351; BC000182; BC011659; BC063672; OTTHUMT00000251848; OTTHUMT00000327354; OTTHUMT00000327355; OTTHUMT00000327356; OTTHUMT00000327357; OTTHUMT00000327358; OTTHUMT00000327359; OTTHUMT00000327361; OTTHUMT00000327362; OTTHUMT0…	ANXA4	ANXA4	annexin A4	chr2	+	Multiple_Complex	69720791	69826464	10.27	10.37	12.65	12.86	13.02	9.92
TC1900011960.hg.1	5.39	7.98	0.07	0.28	6.04	2.18e-08	1.92e-05	NM_021016; ENST00000327495; ENST00000490592; ENST00000594378; ENST00000595140; ENST00000597009; ENST00000614582; BC005924; OTTHUMT00000321423; OTTHUMT00000323093; OTTHUMT00000464348; OTTHUMT00000464349; OTTHUMT00000464350	PSG3	PSG3	pregnancy specific beta-1-glycoprotein 3	chr19	-	Multiple_Complex	42721638	42740569	5.39	5.39	8.25	7.69	7.99	5.51
TC0700011482.hg.1	6.89	9.5	0.18	0.38	6.08	7.79e-08	5.31e-05	NR_003664_4	SPDYE8P	SPDYE8P	Homo sapiens speedy/RINGO cell cycle regulator family member E8, pseudogene (SPDYE8P), non-coding RNA.	chr7	-	Multiple_Complex	73047874	73057911	6.92	7.04	10.03	9.48	9.3	6.68
TC1600010390.hg.1	7.2	9.85	0.39	0.51	6.25	1.12e-08	1.17e-05	ENST00000565307.1; ENST00000569037.1; OTTHUMT00000433256; OTTHUMT00000433257; OTTHUMT00000474049; uc059uhv.1; uc059uhw.1; uc059uhx.1	RP11-212I21.2	RP11-212I21.2	novel transcript	chr16	-	NonCoding	55426797	55462297	7.43	7.23	10.46	9.78	9.47	6.67
TC0100011920.hg.1	13.34	16.01	0.23	0.28	6.35	1.77e-09	3.05e-06	NM_001291866; NM_004481; NR_120373; ENST00000366672; ENST00000485438; ENST00000488903; ENST00000492568; ENST00000494106; BC041120; OTTHUMT00000092158; OTTHUMT00000092159; OTTHUMT00000092160; OTTHUMT00000092161; OTTHUMT00000092162	GALNT2	GALNT2	polypeptide N-acetylgalactosaminyltransferase 2	chr1	+	Multiple_Complex	230057789	230282130	13.54	13.37	15.97	16.04	16.49	13.09
TC1500007910.hg.1	11.4	14.08	0.1	0.24	6.4	7.48e-09	8.68e-06	NM_001145335; NM_001284382; NM_173469; ENST00000267938; ENST00000426727; ENST00000561723; ENST00000561851; ENST00000562635; ENST00000563966; ENST00000567921; ENST00000569423; BC017708; OTTHUMT00000286475; OTTHUMT00000420504; OTTHUMT00000420505; OTTHUMT00000420506; OTTHUMT00000420507; OTTHUMT00000420508; OTTHUMT00000420509; OTTHUMT00000420510	UBE2Q2	UBE2Q2	ubiquitin-conjugating enzyme E2Q family member 2	chr15	+	Multiple_Complex	75843281	75901078	11.38	11.41	14.07	14.32	13.84	11.56
TC0500013155.hg.1	11.57	14.25	0.36	0.18	6.42	1.27e-08	1.27e-05	NM_001271606; NM_006317; ENST00000322611; ENST00000616743; BC000518; OTTHUMT00000253716	BASP1	BASP1	brain abundant, membrane attached signal protein 1	chr5	+	Coding	17216823	17276845	11.61	11.52	14	14.26	14.34	12.18
TC1300007752.hg.1	6.28	8.97	0.22	0.37	6.49	7.4e-08	5.1e-05	NM_001160100; NM_006984; NM_182848; ENST00000299339; ENST00000376855; ENST00000376873; BC010920; OTTHUMT00000045483; OTTHUMT00000045484; OTTHUMT00000045485	CLDN10	CLDN10	claudin 10	chr13	+	Multiple_Complex	95433599	95603323	6.48	6.29	9.01	8.56	9.29	6.04
TC0500011448.hg.1	13.5	16.2	0.17	1	6.52	7.72e-05	0.0094	NM_020801; ENST00000265138; ENST00000503192; ENST00000505631; ENST00000507075; ENST00000508948; ENST00000511391; ENST00000514284; BC015928; BC053619; OTTHUMT00000369763; OTTHUMT00000369764; OTTHUMT00000369766; OTTHUMT00000369767; OTTHUMT00000370470; OTTHUMT00000370472; OTTHUMT00000370474	ARRDC3	ARRDC3	arrestin domain containing 3	chr5	-	Multiple_Complex	91368724	91383359	13.67	13.49	16.16	16.24	14.47	13.33
TC1200012234.hg.1	9.68	12.39	0.47	1.23	6.53	0.0014	0.0663	NM_001247997; NM_002956; NM_198240; ENST00000302528; ENST00000358808; ENST00000361654; ENST00000501271; ENST00000514271; ENST00000535290; ENST00000536634; ENST00000537004; ENST00000537178; ENST00000538120; ENST00000539080; ENST00000540304; ENST00000540338; ENST00000540539; ENST00000541108; ENST00000541410; ENST00000543205; ENST00000545889; ENST00000620786; BC114213; BC117209; BC126305; OTTHUMT000…	CLIP1	CLIP1	CAP-GLY domain containing linker protein 1	chr12	-	Multiple_Complex	122271432	122422632	9.71	9.64	12.79	12.31	10.46	10.49
TC0800007362.hg.1	7.41	10.13	0.14	0.26	6.62	2.05e-10	6.64e-07	NM_021623; ENST00000518070; ENST00000518939; ENST00000519640; ENST00000521123; ENST00000521382; ENST00000521746; ENST00000616834; ENST00000616927; ENST00000617275; OTTHUMT00000377068; OTTHUMT00000377069; OTTHUMT00000377070; OTTHUMT00000377071; OTTHUMT00000377072; OTTHUMT00000377073; OTTHUMT00000377074; OTTHUMT00000377076; OTTHUMT00000377247	PLEKHA2	PLEKHA2	pleckstrin homology domain containing, family A (phosphoinositide binding specific) member 2	chr8	+	Multiple_Complex	38901235	38973911	7.26	7.41	10.11	9.96	10.47	7.54
TC0300008148.hg.1	6.71	9.44	0.42	0.54	6.65	2.33e-08	2.03e-05	NM_018004; ENST00000323523; ENST00000403410; ENST00000449609; ENST00000462884; ENST00000485260; ENST00000488904; ENST00000489060; BC040355; OTTHUMT00000317571; OTTHUMT00000317572; OTTHUMT00000317573; OTTHUMT00000317574; OTTHUMT00000317575; OTTHUMT00000317576; OTTHUMT00000317577	TMEM45A	TMEM45A	transmembrane protein 45A	chr3	+	Multiple_Complex	100492619	100577444	7.13	6.28	9.16	9.42	10.21	6.71
TC0300010315.hg.1	9.27	12.04	0.33	0.13	6.8	8.17e-10	1.88e-06	NM_001134382; NM_014869; ENST00000273221; ENST00000473088; ENST00000474467; ENST00000613206; ENST00000618604; BC010267; OTTHUMT00000339865; OTTHUMT00000339866; OTTHUMT00000339867; OTTHUMT00000340095; OTTHUMT00000340096	IQSEC1	IQSEC1	IQ motif and Sec7 domain 1	chr3	-	Multiple_Complex	12897043	13073117	9.24	9.64	12.05	11.88	12.15	8.99
TC1600008661.hg.1	11.64	14.42	0.37	0.11	6.9	2.14e-09	3.34e-06	NM_031476; ENST00000262424; ENST00000563066; ENST00000564567; ENST00000565561; ENST00000566151; ENST00000566165; ENST00000566431; ENST00000566789; ENST00000567845; ENST00000569090; ENST00000569262; BC063012; OTTHUMT00000269086; OTTHUMT00000433734; OTTHUMT00000433737; OTTHUMT00000433738; OTTHUMT00000433739; OTTHUMT00000433740; OTTHUMT00000433741; OTTHUMT00000433742; OTTHUMT00000433743; OTTHUMT0000…	CRISPLD2	CRISPLD2	cysteine-rich secretory protein LCCL domain containing 2	chr16	+	Multiple_Complex	84819981	84920768	11.59	11.72	14.38	14.59	14.43	11.02
TC0900008504.hg.1	12.23	15.03	0.46	0.32	6.92	7.96e-08	5.4e-05	NM_032888; ENST00000356083; ENST00000451716; ENST00000468565; ENST00000477421; ENST00000485397; ENST00000490831; ENST00000494090; ENST00000494780; OTTHUMT00000053763; OTTHUMT00000053764; OTTHUMT00000053765; OTTHUMT00000053766; OTTHUMT00000315893; OTTHUMT00000315894; OTTHUMT00000315895; OTTHUMT00000315896	COL27A1	COL27A1	collagen, type XXVII, alpha 1	chr9	+	Multiple_Complex	114155545	114312516	12.56	11.67	15.07	14.98	14.48	12.29
TC0100009614.hg.1	6.65	9.46	0.36	0.43	7	8.88e-09	9.88e-06	NM_000862; ENST00000369413; ENST00000487520; ENST00000492140; ENST00000528909; ENST00000531340; BC031999; OTTHUMT00000034993; OTTHUMT00000099267; OTTHUMT00000099268; OTTHUMT00000392407; OTTHUMT00000392408	HSD3B1	HSD3B1	hydroxy-delta-5-steroid dehydrogenase, 3 beta- and steroid delta-isomerase 1	chr1	+	Multiple_Complex	119507198	119515058	6.61	6.36	9.51	8.95	9.8	7.07
TC0500010924.hg.1	6.06	8.9	0.14	0.53	7.13	1.04e-08	1.12e-05	NM_197941; ENST00000314351; ENST00000381052; ENST00000381055; ENST00000417396; ENST00000464680; ENST00000470597; ENST00000502886; ENST00000504282; OTTHUMT00000157331; OTTHUMT00000157334; OTTHUMT00000158252; OTTHUMT00000368524; OTTHUMT00000368525; OTTHUMT00000368526; OTTHUMT00000368527; OTTHUMT00000368528	ADAMTS6	ADAMTS6	ADAM metallopeptidase with thrombospondin type 1 motif 6	chr5	-	Multiple_Complex	65148736	65481920	6.27	6.06	9.73	8.94	8.74	6.01
TC0500010842.hg.1	8.31	11.15	0.33	0.32	7.16	1.7e-09	3.05e-06	NM_001104631; NM_001165899; NM_001197218; NM_001197219; NM_001197220; NM_001197221; NM_001197222; NM_001197223; NM_006203; ENST00000309641; ENST00000317118; ENST00000340635; ENST00000358923; ENST00000360047; ENST00000405053; ENST00000405755; ENST00000502484; ENST00000502575; ENST00000503258; ENST00000504624; ENST00000505453; ENST00000505507; ENST00000506024; ENST00000506510; ENST00000507116; ENST…	PDE4D	PDE4D	phosphodiesterase 4D, cAMP-specific	chr5	-	Multiple_Complex	58969038	60526386	8.55	7.9	11.39	11.19	10.77	8.35
TC0700011485.hg.1	6.57	9.42	0.3	0.36	7.19	3.79e-08	2.92e-05	ENST00000576332; ENST00000612005	SPDYE10P	SPDYE10P	speedy/RINGO cell cycle regulator family member E10, pseudogene [Source:HGNC Symbol;Acc:HGNC:51506]	chr7	-	Pseudogene	73104201	73111140	6.86	6.59	9.96	9.43	9.29	6.26
TC1900007384.hg.1	9.71	12.6	0.14	0.26	7.39	7.74e-09	8.86e-06	NM_004864; ENST00000252809; ENST00000594925; ENST00000595973; ENST00000597765; ENST00000604609; BC000529; BC008962; OTTHUMT00000466339; OTTHUMT00000466340; OTTHUMT00000466341; OTTHUMT00000468187; OTTHUMT00000471888; uc002niv.2	GDF15	GDF15	growth differentiation factor 15	chr19	+	Multiple_Complex	18374731	18389176	9.7	9.87	12.92	12.56	12.41	9.58
TC0300009944.hg.1	5.36	8.26	0.17	0.37	7.47	2.01e-09	3.17e-06	NM_153690; ENST00000329759; BC039689; BC064989; OTTHUMT00000342734	FAM43A	FAM43A	family with sequence similarity 43, member A	chr3	+	Multiple_Complex	194685893	194689037	5.06	5.37	8.3	7.62	8.22	5.34
TC1900008725.hg.1	7.38	10.28	0.31	0.36	7.48	1.31e-09	2.58e-06	ENST00000596769.1; OTTHUMT00000463993; uc002qao.4	CTD-2620I22.3	CTD-2620I22.3	novel transcript	chr19	+	NonCoding	53007512	53013180	7.34	6.84	10.66	9.95	10.26	7.42
TC0700006783.hg.1	7.8	10.72	0.28	0.19	7.53	6.06e-09	7.48e-06	NM_014399; ENST00000262067; ENST00000466195; BC033863; OTTHUMT00000250178; OTTHUMT00000326380	TSPAN13	TSPAN13	tetraspanin 13	chr7	+	Multiple_Complex	16753535	16784536	7.32	7.78	10.75	10.69	10.4	7.83
TC0600006705.hg.1	4.23	7.15	0.26	0.47	7.6	1.61e-08	1.48e-05	ENST00000603791.1; OTTHUMT00000469606; uc063lnf.1	RP11-420L9.5	RP11-420L9.5	novel transcript, antisense to PXDC1	chr6	+	NonCoding	3749548	3753871	3.97	4.5	7.21	6.35	7.1	4.22
TC0300010304.hg.1	7.65	10.6	0.33	0.14	7.69	1.36e-10	5.27e-07	NM_001284406; NM_001284407; NM_001284408; NM_018306; ENST00000264728; ENST00000314124; ENST00000428020; ENST00000435218; ENST00000435575; ENST00000476331; ENST00000480698; ENST00000485124; BC020658; OTTHUMT00000252029; OTTHUMT00000339846; OTTHUMT00000339847; OTTHUMT00000339848; OTTHUMT00000339849; OTTHUMT00000339850; OTTHUMT00000339851; OTTHUMT00000339852	TMEM40	TMEM40	transmembrane protein 40	chr3	-	Multiple_Complex	12733525	12769457	8	7.34	10.58	10.5	10.78	7.64
TC1900010743.hg.1	10.3	13.25	0.3	0.38	7.72	3.82e-09	5.17e-06	NM_000660; ENST00000221930; ENST00000597453; ENST00000598758; ENST00000600196; BC000125; BC001180; BC022242; OTTHUMT00000463500; OTTHUMT00000463501; OTTHUMT00000463504; OTTHUMT00000463507	TGFB1	TGFB1	transforming growth factor beta 1	chr19	-	Multiple_Complex	41301587	41353933	10.34	10.27	13.25	12.87	13.64	9.79
TC1000007761.hg.1	7.73	10.68	0.44	0.48	7.75	2.42e-08	2.07e-05	NM_001244638; NM_032199; ENST00000279873; ENST00000309334; OTTHUMT00000048233; OTTHUMT00000048234	ARID5B	ARID5B	AT rich interactive domain 5B (MRF1-like)	chr10	+	Multiple_Complex	61901254	62096948	7.74	7.27	11.2	10.65	10.23	8.15
TC1400007706.hg.1	7.53	10.53	0.17	0.37	7.95	9.2e-10	1.98e-06	NM_005252; ENST00000303562; ENST00000535987; ENST00000554212; ENST00000554617; ENST00000555242; ENST00000555347; ENST00000555672; ENST00000555686; ENST00000556324; ENST00000557139; BC004490; OTTHUMT00000415044; OTTHUMT00000415045; OTTHUMT00000415046; OTTHUMT00000415047; OTTHUMT00000415048; OTTHUMT00000415050; OTTHUMT00000415051; OTTHUMT00000415052; OTTHUMT00000415053; OTTHUMT00000415054	FOS	FOS	FBJ murine osteosarcoma viral oncogene homolog	chr14	+	Multiple_Complex	75278774	75282245	7.44	7.77	10.65	9.95	10.51	7.52
TC1800006635.hg.1	10.97	13.97	0.16	0.89	7.99	1.52e-06	0.0005	NM_020648; ENST00000262120; ENST00000581641; ENST00000583147; BC020490; OTTHUMT00000254480; OTTHUMT00000444791; OTTHUMT00000444792; uc002knz.3	TWSG1	TWSG1	twisted gastrulation BMP signaling modulator 1	chr18	+	Multiple_Complex	9334767	9402420	10.99	10.95	13.9	14.04	12.44	10.69
TC0900007576.hg.1	5.69	8.71	1.53	0.15	8.1	0.0005	0.0327	NM_000700; ENST00000257497; ENST00000376911; ENST00000415424; ENST00000456643; ENST00000468639; ENST00000489109; ENST00000491192; ENST00000495713; BC001275; BC035993; OTTHUMT00000052663; OTTHUMT00000052664; OTTHUMT00000052665; OTTHUMT00000052666; OTTHUMT00000052667; OTTHUMT00000052668; OTTHUMT00000052669; OTTHUMT00000052670	ANXA1	ANXA1	annexin A1	chr9	+	Multiple_Complex	73151731	73170394	5.6	5.77	8.91	8.63	8.7	8.34
TC1900006477.hg.1	12.79	15.81	0.42	0.09	8.11	1.96e-09	3.13e-06	NM_005860; ENST00000166139; ENST00000588773; ENST00000589185; ENST00000591573; ENST00000592058; ENST00000592947; ENST00000605925; BC005839; OTTHUMT00000452116; OTTHUMT00000452117; OTTHUMT00000452118; OTTHUMT00000452119; OTTHUMT00000452120; OTTHUMT00000452479; OTTHUMT00000471254	FSTL3	FSTL3	follistatin-like 3 (secreted glycoprotein)	chr19	+	Multiple_Complex	676365	683399	12.76	12.83	15.87	15.7	15.82	12.06
TC1900008727.hg.1	9.38	12.42	0.14	0.15	8.21	2.44e-10	7.53e-07	NM_001191055; ENST00000601417; OTTHUMT00000464404	ERVV-2	ERVV-2	endogenous retrovirus group V, member 2	chr19	+	Coding	53044738	53051127	9.38	9.38	12.16	12.41	12.42	9.63
TC0X00006799.hg.1	10.65	13.7	0.33	0.25	8.25	2.62e-10	7.77e-07	NM_002970; NR_027783; ENST00000379251; ENST00000379253; ENST00000379254; ENST00000379270; ENST00000462639; ENST00000463236; ENST00000474223; ENST00000487713; ENST00000489394; BC002503; BC008424; OTTHUMT00000056056; OTTHUMT00000056057; OTTHUMT00000056058; OTTHUMT00000056059; OTTHUMT00000056060; OTTHUMT00000056061; OTTHUMT00000056062; OTTHUMT00000056063; OTTHUMT00000056064	SAT1	SAT1	spermidine/spermine N1-acetyltransferase 1	chrX	+	Multiple_Complex	23783158	23786226	10.63	10.68	13.73	13.89	13.39	10.08
TC1100013161.hg.1	11.42	14.47	0.05	0.03	8.3	1.04e-10	4.15e-07	NM_000611; NM_001127223; NM_001127225; NM_001127226; NM_001127227; NM_203329; NM_203330; NM_203331; ENST00000351554; ENST00000395850; ENST00000415002; ENST00000426650; ENST00000437761; ENST00000445143; ENST00000527577; ENST00000528700; ENST00000528987; ENST00000533181; ENST00000533403; BC001506; OTTHUMT00000388809; OTTHUMT00000388810; OTTHUMT00000388811; OTTHUMT00000388812; OTTHUMT00000388813; OT…	CD59	CD59	CD59 molecule, complement regulatory protein	chr11	-	Multiple_Complex	33702692	33736479	11.46	11.42	14.45	14.51	14.47	11.37
TC0100015636.hg.1	9.75	12.81	0.49	0.09	8.34	1.09e-09	2.21e-06	NM_005266; NM_181703; ENST00000430508; ENST00000579774; ENST00000621517; BC013313; OTTHUMT00000039422; OTTHUMT00000039423	GJA5	GJA5	gap junction protein alpha 5	chr1	-	Coding	147756199	147773362	9.82	9.7	12.82	12.98	12.81	8.91
TC1200011207.hg.1	6.85	9.94	0.24	0.13	8.49	2.35e-08	2.03e-05	NM_001005502; NM_001874; NM_198320; ENST00000338356; ENST00000546373; ENST00000546556; ENST00000546912; ENST00000547134; ENST00000547924; ENST00000548262; ENST00000548954; ENST00000549691; ENST00000549781; ENST00000551568; ENST00000551728; ENST00000551897; BC022276; OTTHUMT00000403353; OTTHUMT00000403354; OTTHUMT00000403355; OTTHUMT00000403357; OTTHUMT00000403358; OTTHUMT00000403359; OTTHUMT00000…	CPM	CPM	carboxypeptidase M	chr12	-	Multiple_Complex	68842197	68971570	6.8	7.26	9.95	10.02	9.76	6.89
TC1100006831.hg.1	10.18	13.27	0.28	0.04	8.56	1.85e-09	3.06e-06	NM_001124; ENST00000278175; ENST00000524948; ENST00000525063; ENST00000526492; ENST00000528544; ENST00000528655; ENST00000530439; ENST00000534464; BC015961; OTTHUMT00000387004; OTTHUMT00000387005; OTTHUMT00000387006; OTTHUMT00000387007; OTTHUMT00000387008; OTTHUMT00000387009; OTTHUMT00000387010; OTTHUMT00000387011	ADM	ADM	adrenomedullin	chr11	+	Coding	10304680	10307402	10.19	10.16	13.27	13.32	13.24	10.66
TC1100012216.hg.1	5.06	8.15	0.42	0.36	8.56	4.96e-09	6.29e-06	NM_003063; ENST00000305991; ENST00000525934; ENST00000531293; BC005261; BC094685; BC104150; BC104185; BC113930; BC113987; OTTHUMT00000389414; OTTHUMT00000389415	SLN	SLN	sarcolipin	chr11	-	Coding	107707375	107719693	5.1	4.57	8.27	7.58	8.13	5.4
TSUnmapped00000353.hg.1	9.25	12.35	0.23	0.22	8.58	3.82e-11	1.79e-07	ENST00000629698	DUSP16	DUSP16	dual specificity phosphatase 16			Coding			9.22	9.27	12.34	12.36	11.97	8.85
TC0700011481.hg.1	6.62	9.74	0.4	0.39	8.68	2.4e-08	2.07e-05	OTTHUMT00000476735; OTTHUMT00000477653	SPDYE8P	SPDYE8P	speedy/RINGO cell cycle regulator family member E8, pseudogene	chr7	-	Multiple_Complex	73019731	73029766	7.02	6.64	9.8	9.08	9.69	6.21
TC0800009782.hg.1	8.79	11.94	0.38	0.09	8.87	6.36e-10	1.57e-06	NM_001130518; NM_018371; NR_024040; ENST00000332246; ENST00000397998; ENST00000454498; ENST00000517494; ENST00000517651; ENST00000518542; ENST00000519222; ENST00000520003; ENST00000522573; ENST00000522732; ENST00000522854; ENST00000523227; ENST00000523262; ENST00000523919; ENST00000524112; ENST00000524213; BC060772; OTTHUMT00000253381; OTTHUMT00000375204; OTTHUMT00000375205; OTTHUMT00000375206; O…	CSGALNACT1	CSGALNACT1	chondroitin sulfate N-acetylgalactosaminyltransferase 1	chr8	-	Multiple_Complex	19404161	19758029	8.44	8.76	11.92	12.04	11.86	9.19
TC0900006937.hg.1	9.6	12.75	0.15	0.22	8.9	3.7e-11	1.79e-07	NM_001278352; NM_002197; ENST00000309951; ENST00000379923; ENST00000541043; BC018103; OTTHUMT00000051998; OTTHUMT00000051999	ACO1	ACO1	aconitase 1, soluble	chr9	+	Multiple_Complex	32384603	32454769	9.62	9.85	12.72	13.13	12.79	9.58
TC0200010857.hg.1	6.11	9.26	0.5	0.03	8.92	1.95e-09	3.13e-06	NM_002191; ENST00000243786; ENST00000489456; BC006391; OTTHUMT00000131425; OTTHUMT00000131426	INHA	INHA	inhibin alpha	chr2	+	Multiple_Complex	219569162	219575713	6.14	6.97	9.23	9.26	9.3	6.08
TC0100006881.hg.1	8.34	11.5	0.01	0.36	8.93	6.38e-09	7.8e-06	NM_001066; NR_039775; NR_107000; ENST00000376259; ENST00000489921; ENST00000492361; ENST00000536782; ENST00000584158; ENST00000622420; BC052977; OTTHUMT00000005133; OTTHUMT00000005134; OTTHUMT00000005135	TNFRSF1B; MIR4632; MIR7846	TNFRSF1B	tumor necrosis factor receptor superfamily, member 1B; microRNA 4632; microRNA 7846	chr1	+	Multiple_Complex	12166943	12209228	8.34	8.34	11.52	11.48	12.13	8.35
TC1900008726.hg.1	8.43	11.6	0.23	0.09	8.99	3.21e-11	1.61e-07	NM_152473; ENST00000602168; OTTHUMT00000464402	ERVV-1	ERVV-1	endogenous retrovirus group V, member 1	chr19	+	Coding	53013921	53016580	8.15	8.46	11.53	11.7	11.59	8.61
TC0300006483.hg.1	11.24	14.42	0.39	0.27	9.07	6.98e-10	1.66e-06	NM_003670; ENST00000256495; ENST00000460806; ENST00000467610; BC082238; OTTHUMT00000239244; OTTHUMT00000338956; OTTHUMT00000338957	BHLHE40	BHLHE40	basic helix-loop-helix family, member e40	chr3	+	Multiple_Complex	4979116	4985323	11.21	11.66	14.03	14.43	14.55	10.89
TC1900011114.hg.1	8.82	12.08	0.19	0.33	9.59	4.4e-10	1.22e-06	NM_000894; ENST00000221421; ENST00000391869; OTTHUMT00000466246	LHB	LHB	luteinizing hormone beta polypeptide	chr19	-	Coding	49015980	49017090	8.99	8.6	12.55	12.07	11.92	8.83
TC0600012495.hg.1	16.48	19.83	0.27	0.03	10.15	2.1e-11	1.24e-07	NM_000735; NM_001252383; ENST00000369582; ENST00000610310; ENST00000625577; ENST00000627148; ENST00000627552; ENST00000630630; BC010957; BC020782; BC055080; OTTHUMT00000041425; OTTHUMT00000481575; OTTHUMT00000481576; OTTHUMT00000481580; OTTHUMT00000481581; OTTHUMT00000481582	CGA	CGA	glycoprotein hormones, alpha polypeptide	chr6	-	Multiple_Complex	87085498	87095406	16.46	16.5	19.83	19.79	19.85	16.94
TC0600013231.hg.1	7.14	10.5	0.32	0.57	10.33	3.85e-09	5.17e-06	NM_001143676; NM_001143677; NM_001143678; NM_001291995; NM_005627; ENST00000237305; ENST00000367855; ENST00000367857; ENST00000367858; ENST00000413996; ENST00000460769; ENST00000461976; ENST00000472859; ENST00000473704; ENST00000474427; ENST00000475719; ENST00000475882; ENST00000477460; ENST00000484353; ENST00000485771; ENST00000489458; ENST00000490149; ENST00000524387; ENST00000524764; ENST00000…	SGK1	SGK1	serum/glucocorticoid regulated kinase 1	chr6	-	Multiple_Complex	134169246	134318112	7.17	7.1	10.44	10.11	11.22	7.69
TC1900008932.hg.1	5.34	8.71	0.34	0.29	10.37	4.71e-09	6.03e-06	NM_001277397; ENST00000341750; OTTHUMT00000384186	RFPL4AL1	RFPL4AL1	ret finger protein-like 4A-like 1	chr19	+	Coding	55769141	55773179	5.35	5.66	8.74	8.95	8.38	4.98
TC0600010807.hg.1	7.64	11.05	0.2	0.12	10.62	6.23e-12	4.7e-08	NM_207582; ENST00000472091; ENST00000542862; BC068585; OTTHUMT00000353776	ERVFRD-1	ERVFRD-1	endogenous retrovirus group FRD, member 1	chr6	-	Coding	11102489	11111838	7.46	7.61	11.03	10.95	11.18	7.87
TC1900011845.hg.1	8.02	11.45	0.09	0.21	10.8	5.07e-11	2.29e-07	NM_001287529; NM_174983; ENST00000355415; ENST00000389395; ENST00000585814; ENST00000586402; ENST00000588626; ENST00000588918; ENST00000589063; ENST00000589995; ENST00000591878; ENST00000592652; BC036706; BC068439; OTTHUMT00000452949; OTTHUMT00000453014; OTTHUMT00000453017; OTTHUMT00000453018; OTTHUMT00000453019; OTTHUMT00000453020; OTTHUMT00000453021; OTTHUMT00000453022; OTTHUMT00000453023	MFSD12	MFSD12	major facilitator superfamily domain containing 12	chr19	-	Multiple_Complex	3544183	3574290	7.94	8.11	11.63	11.47	11.22	8.01
TSUnmapped00000088.hg.1	7.87	11.35	0.12	0.46	11.14	1.67e-10	5.67e-07	ENST00000626461	DUSP16	DUSP16	dual specificity phosphatase 16			Coding			8.08	7.85	11.52	11.33	10.65	7.89
TC0500009859.hg.1	8.68	12.24	0.2	0.4	11.76	3.3e-09	4.81e-06	ENST00000514865	MTCO2P32	MTCO2P32	MT-CO2 pseudogene 32 [Source:HGNC Symbol;Acc:HGNC:52161]	chr5	-	Multiple_Complex	1370543	1370945	8.67	8.57	12.19	11.55	12.29	8.96
TC0900008219.hg.1	6.2	9.86	0.25	0.2	12.58	5.76e-10	1.45e-06	NM_006981; NM_173199; NM_173200; ENST00000330847; ENST00000338488; ENST00000395097; ENST00000618101; uc004bae.3; uc022bky.1	NR4A3	NR4A3	nuclear receptor subfamily 4, group A, member 3	chr9	+	Multiple_Complex	99821855	99866891	6.23	6.37	9.63	10.03	9.88	5.88
TC0700011484.hg.1	6.07	9.73	0.36	0.26	12.67	2.78e-09	4.11e-06	NR_003664_5	SPDYE8P	SPDYE8P	Homo sapiens speedy/RINGO cell cycle regulator family member E8, pseudogene (SPDYE8P), non-coding RNA.	chr7	-	Multiple_Complex	73075984	73086038	6.69	6.12	10.18	9.71	9.76	6.02
TC1300008084.hg.1	10.23	13.91	0.15	0.19	12.79	1.71e-11	1.06e-07	NM_015205; NM_032189; ENST00000375630; ENST00000375645; ENST00000415301; ENST00000418678; ENST00000419631; ENST00000459011; ENST00000459908; ENST00000466946; ENST00000471555; ENST00000479193; ENST00000487903; ENST00000489577; ENST00000493489; ENST00000495930; ENST00000610419; ENST00000614170; OTTHUMT00000045834; OTTHUMT00000126516; OTTHUMT00000126517; OTTHUMT00000126518; OTTHUMT00000126519; OTTHU…	ATP11A	ATP11A	ATPase, class VI, type 11A	chr13	+	Multiple_Complex	112690329	112887168	10.21	10.12	14.09	13.92	13.7	10.41
TC1900011995.hg.1	10.58	14.27	0.18	0.12	12.95	2.53e-11	1.37e-07	uc061ayr.1; uc061ays.1	CTB-60B18.6	CTB-60B18.6	Uncharacterized protein [Source:UniProtKB/TrEMBL;Acc:S4R385]	chr19	-	Coding	49022953	49036895	10.43	10.79	14.07	14.27	14.28	10.56
TC1900011967.hg.1	4.49	8.2	0.71	0.54	13.14	9.29e-09	1.02e-05	NM_001301707; NM_001301708; NM_001301709; NM_002784; ENST00000244293; ENST00000270077; ENST00000291752; ENST00000443718; ENST00000593948; ENST00000596730; BC005925; BC020759; OTTHUMT00000323065; OTTHUMT00000323066; OTTHUMT00000463912; OTTHUMT00000463913; OTTHUMT00000463914; OTTHUMT00000463915	PSG9	PSG9	pregnancy specific beta-1-glycoprotein 9	chr19	-	Coding	43253279	43269563	5.02	3.62	9.13	8.12	8.28	4.57
TC0700009036.hg.1	6.7	10.41	0.32	0.49	13.17	1.12e-09	2.24e-06	NM_000230; ENST00000308868; BC060830; BC069323; BC069452; BC069527; OTTHUMT00000349174	LEP	LEP	leptin	chr7	+	Coding	128241278	128257629	6.51	7.12	10.45	9.76	10.7	6.67
TC1200009967.hg.1	9.13	12.88	0.39	0.14	13.47	1.59e-11	1.03e-07	NM_030640; ENST00000228862; ENST00000298573; ENST00000536236; ENST00000539940; ENST00000541207; ENST00000545864; BC042101; BC109234; BC109235; OTTHUMT00000400311; OTTHUMT00000400312; OTTHUMT00000400313; OTTHUMT00000400314; OTTHUMT00000400315	DUSP16	DUSP16	dual specificity phosphatase 16	chr12	-	Multiple_Complex	12473282	12562514	9.46	9.18	12.73	12.89	13.02	8.68
TSUnmapped00000417.hg.1	5.73	9.5	0.34	0.39	13.62	1.25e-08	1.26e-05	ENST00000629222	PADI1	PADI1	peptidyl arginine deiminase, type I			NonCoding			6.06	5.73	9.92	9.47	9.14	5.39
TC0700008039.hg.1	9.33	13.17	0.16	0.41	14.4	1.42e-09	2.67e-06	OTTHUMT00000342384; perchyby.bAug10; uc064elu.1	AC004878.8; perchyby	AC004878.8	novel transcript; Transcript Identified by AceView	chr7	+	NonCoding	75232928	75233924	9.34	9.46	13.31	12.54	13.15	9.14
TC1500009405.hg.1	8.05	11.94	0.63	0.05	14.81	5.76e-10	1.45e-06	NM_000103; NM_031226; ENST00000260433; ENST00000396402; ENST00000396404; ENST00000405011; ENST00000405913; ENST00000439712; ENST00000453807; ENST00000478421; ENST00000490076; ENST00000492852; ENST00000557858; ENST00000557934; ENST00000558066; ENST00000558328; ENST00000559646; ENST00000559653; ENST00000559878; ENST00000559980; ENST00000561066; ENST00000561075; ENST00000613097; BC035959; BC107785; …	CYP19A1	CYP19A1	cytochrome P450, family 19, subfamily A, polypeptide 1	chr15	-	Multiple_Complex	51208057	51338610	7.42	8.06	11.94	11.95	11.86	8.69
TC0500009858.hg.1	11.04	14.94	0.12	0.11	14.88	8.43e-13	1.63e-08	NR_125810; ENST00000503067; ENST00000504989; ENST00000523692	LINC01511	LINC01511	long intergenic non-protein coding RNA 1511	chr5	-	NonCoding	1363582	1380073	11.03	11.06	14.94	14.83	15.05	10.84
TC1900011997.hg.1	11.62	15.53	0.11	0.03	15.09	1.31e-11	8.88e-08	NM_033142; ENST00000377280; ENST00000593309; ENST00000596965; ENST00000597853; ENST00000598442; OTTHUMT00000466253; OTTHUMT00000466254; OTTHUMT00000466255; OTTHUMT00000466256	CGB7	CGB7	chorionic gonadotropin, beta polypeptide 7	chr19	-	Multiple_Complex	49054274	49058860	11.51	11.73	15.59	15.53	15.54	11.61
TSUnmapped00000374.hg.1	8.59	12.52	0.33	0.15	15.24	1.49e-10	5.34e-07	ENST00000628303	DUSP16	DUSP16	dual specificity phosphatase 16			Coding			8.57	8.93	12.53	12.51	12.26	8.27
TC0700008038.hg.1	8.41	12.37	0.24	0.3	15.58	1.42e-10	5.34e-07	OTTHUMT00000342381; uc064elt.1	AC004878.2	AC004878.2	novel transcript	chr7	+	NonCoding	75225433	75234310	8.52	8.41	12.7	12.11	12.34	8.06
TC1200012327.hg.1	6.82	10.82	0.23	0.17	16.03	4.25e-12	4.31e-08	NM_001082959; NM_005505; ENST00000261693; ENST00000339570; ENST00000415380; ENST00000535005; ENST00000538291; ENST00000539320; ENST00000541661; ENST00000544327; ENST00000545305; ENST00000545493; ENST00000546215; BC080647; BC093732; BC112037; BC143319; OTTHUMT00000400164; OTTHUMT00000400165; OTTHUMT00000400166; OTTHUMT00000400168; OTTHUMT00000400169; OTTHUMT00000400170; OTTHUMT00000400171; OTTHUMT…	SCARB1	SCARB1	scavenger receptor class B, member 1	chr12	-	Multiple_Complex	124776856	124882668	6.79	7.09	10.64	10.84	10.98	6.64
TC1900008516.hg.1	13.37	17.45	0.16	0.16	16.95	4.97e-12	4.31e-08	NM_033043; ENST00000301408; BC006290; BC051378; BC103969; BC103970; BC103971; OTTHUMT00000466251	CGB5; CGB8	CGB5	chorionic gonadotropin, beta polypeptide 5; chorionic gonadotropin, beta polypeptide 8	chr19	+	Coding	49043845	49045311	13.38	13.53	17.42	17.72	17.48	13.2
TC1900008513.hg.1	13.58	17.79	0.24	0.17	18.5	9.19e-12	6.56e-08	NM_033378; ENST00000359342; ENST00000474913; BC069367; OTTHUMT00000316744; OTTHUMT00000316745	CGB2	CGB2	chorionic gonadotropin, beta polypeptide 2	chr19	+	Coding	49031873	49033238	13.16	13.59	17.76	17.81	17.49	13.56
TC1900011996.hg.1	13.54	17.78	0.16	0.17	18.88	2.4e-12	3.46e-08	NM_033183; ENST00000448456; BC030994; BC128603; OTTHUMT00000452168	CGB8	CGB8	chorionic gonadotropin, beta polypeptide 8	chr19	-	Coding	49047638	49049111	13.3	13.61	17.76	17.96	17.63	13.54
TC1900008931.hg.1	5.26	9.55	0.45	0.18	19.57	2.88e-10	8.31e-07	NM_001145014; ENST00000434937; OTTHUMT00000384184	RFPL4A	RFPL4A	ret finger protein-like 4A	chr19	+	Coding	55759014	55763175	5.3	5.67	9.39	9.54	9.75	4.78
TC1800008094.hg.1	8.7	13.05	0.57	0.52	20.44	4.86e-10	1.32e-06	ENST00000609238.1; OTTHUMT00000472451; uc060nko.1	RP11-78A19.4	RP11-78A19.4	novel transcript	chr18	-	NonCoding	11857155	11857554	8.68	8.15	13.51	13.1	12.48	9.29
TC1900011994.hg.1	13.43	17.8	0.04	0.2	20.57	2.81e-12	3.46e-08	NM_033377; ENST00000301407; ENST00000601167; OTTHUMT00000316746; OTTHUMT00000466248	CGB1	CGB1	chorionic gonadotropin, beta polypeptide 1	chr19	-	Coding	49035569	49036934	13.38	13.44	17.77	18.04	17.65	13.47
TC0600009862.hg.1	6.38	10.89	0.92	0.2	22.82	1.81e-09	3.06e-06	NM_005100; NM_144497; ENST00000253332; ENST00000354675; ENST00000359755; ENST00000402676; ENST00000490177; OTTHUMT00000042712; OTTHUMT00000042713; OTTHUMT00000042714	AKAP12	AKAP12	A kinase (PRKA) anchor protein 12	chr6	+	Multiple_Complex	151239999	151358561	6.27	5.67	11.21	10.91	10.84	7.47
TC0800011881.hg.1	5.54	10.22	0.54	0.41	25.63	2.63e-10	7.77e-07	NM_001135242; NM_001258432; NM_001258433; NM_006096; ENST00000323851; ENST00000414097; ENST00000517331; ENST00000517599; ENST00000517745; ENST00000518010; ENST00000518066; ENST00000518094; ENST00000518176; ENST00000518480; ENST00000519228; ENST00000519278; ENST00000519580; ENST00000520230; ENST00000520943; ENST00000521026; ENST00000521414; ENST00000521438; ENST00000521544; ENST00000521664; ENST00…	NDRG1	NDRG1	N-myc downstream regulated 1	chr8	-	Multiple_Complex	133237171	133302022	5.53	6.08	10.23	10.2	9.51	5.01
TC1900011993.hg.1	12.72	17.53	0.15	0.17	27.97	2.68e-12	3.46e-08	NM_000737; ENST00000357383; BC022796; BC069526; BC106059; BC106723; BC106724; OTTHUMT00000452164	CGB; CGB5	CGB	chorionic gonadotropin, beta polypeptide; chorionic gonadotropin, beta polypeptide 5	chr19	-	Multiple_Complex	49022869	49024375	12.59	12.88	17.5	17.56	17.24	12.71
TC1500010733.hg.1	6.74	11.6	0.08	0.91	28.94	8.33e-11	3.53e-07	NM_032413; NM_197955; NR_030599; ENST00000344300; ENST00000390185; ENST00000396650; ENST00000558632; BC021173; OTTHUMT00000254217; OTTHUMT00000416542; OTTHUMT00000416544; uc021skp.1	C15orf48; MIR147B	C15orf48	chromosome 15 open reading frame 48; microRNA 147b	chr15	+	Multiple_Complex	45430529	45433449	6.67	6.74	11.11	11.55	12.86	6.83
TC0500012842.hg.1	8.7	13.81	0.11	0.13	34.52	5.66e-14	1.92e-09	NM_004417; ENST00000239223; BC022463; OTTHUMT00000252943	DUSP1	DUSP1	dual specificity phosphatase 1	chr5	-	Multiple_Complex	172768090	172771200	8.68	8.61	13.79	13.71	13.96	8.83
TSUnmapped00000473.hg.1	6.14	11.3	0.27	0.71	35.92	2.51e-11	1.37e-07	ENST00000627929	PADI1	PADI1	peptidyl arginine deiminase, type I			NonCoding			6.58	6.08	12.17	11.22	10.78	6.17
TC1900008075.hg.1	5.71	10.95	0.07	0.23	37.89	3.3e-14	1.49e-09	NM_001190441; ENST00000392051; ENST00000594480; OTTHUMT00000465022; OTTHUMT00000465023	LGALS16	LGALS16	lectin, galactoside-binding, soluble, 16	chr19	+	Coding	39655894	39660647	5.79	5.65	10.91	10.99	11.35	5.7
TC1900008862.hg.1	8.9	14.24	0.38	0.1	40.69	1.73e-13	3.92e-09	NM_002288; NM_021270; ENST00000301202; ENST00000351841; ENST00000412608; ENST00000610651; BC069366; OTTHUMT00000140801; OTTHUMT00000140802; OTTHUMT00000267883; OTTHUMT00000267884	LAIR2	LAIR2	leukocyte-associated immunoglobulin-like receptor 2	chr19	+	Coding	54497879	54510690	8.94	8.47	14.32	14.26	14.12	9.22
TC0100007102.hg.1	8.14	13.68	0.09	0.06	46.31	1.04e-14	1.41e-09	NM_013358; ENST00000375471; ENST00000460293; ENST00000483501; BC130574; BC136402; OTTHUMT00000006621; OTTHUMT00000006622; OTTHUMT00000006797	PADI1	PADI1	peptidyl arginine deiminase, type I	chr1	+	Multiple_Complex	17205126	17246006	8.16	7.99	13.67	13.57	13.68	8.13
TSUnmapped00000784.hg.1	8.07	14.25	0.1	0.19	72.34	1.07e-13	2.92e-09	ENST00000631074	PADI1	PADI1	peptidyl arginine deiminase, type I			Coding			8.25	8.08	14.37	14.27	14.01	8.07
TC1100012134.hg.1	5.97	12.85	0.82	0.63	118.43	5.08e-12	4.31e-08	NM_002426; ENST00000571244; BC112301; BC143773; OTTHUMT00000386646	MMP12	MMP12	matrix metallopeptidase 12	chr11	-	Multiple_Complex	102862733	102875034	5.89	5.47	13.47	12.87	12.21	7.05

## Sheet: Down FSKvC
ID	CTL Avg (log2)	FSK Avg (log2)	CTL Standard Deviation	FSK Standard Deviation	Fold Change	P-val	FDR P-val	Public Gene IDs	Gene Symbol	Description	Chromosome	Strand	Group	Start	Stop	DV1.sst-rma-combined-dabg.chp Signal	DV2.sst-rma-combined-dabg.chp Signal	DV4.sst-rma-combined-dabg.chp Signal	DV5.sst-rma-combined-dabg.chp Signal	DV6.sst-rma-combined-dabg.chp Signal	DV_3_bis_(Clariom_D_Human).sst-rma-combined-dabg.chp Signal
TC0200007506.hg.1	14.01	8.86	0.16	0.3	-35.6	2.54e-14	1.49e-09	NM_002354; ENST00000263735; ENST00000405271; ENST00000419334; ENST00000456133; ENST00000474691; ENST00000490733; BC014785; OTTHUMT00000250792; OTTHUMT00000323354; OTTHUMT00000323638; OTTHUMT00000323639; OTTHUMT00000323640; OTTHUMT00000323641	EPCAM	epithelial cell adhesion molecule	chr2	+	Multiple_Complex	47345158	47387601	13.86	14	9.07	8.49	8.89	14.18
TC1600007464.hg.1	13.34	9.43	0.15	0.48	-15.12	8.59e-11	3.53e-07	NM_013292; ENST00000322861; ENST00000563718; ENST00000563728; ENST00000566955; ENST00000568749; BC012571; OTTHUMT00000255530; OTTHUMT00000434115; OTTHUMT00000434116; OTTHUMT00000434117; OTTHUMT00000434686	MYLPF	myosin light chain, phosphorylatable, fast skeletal muscle	chr16	+	Multiple_Complex	30370934	30377991	13.32	13.6	9.36	9.48	10.25	13.37
TC0100014995.hg.1	13.6	9.92	0.19	0.12	-12.85	8.1e-10	1.88e-06	NM_001286055; NM_001286056; NM_001839; ENST00000370206; ENST00000394202; ENST00000415017; ENST00000461018; ENST00000474409; ENST00000487539; ENST00000545882; BC025372; OTTHUMT00000029702; OTTHUMT00000029703; OTTHUMT00000029704; OTTHUMT00000029705; OTTHUMT00000029706	CNN3	calponin 3, acidic	chr1	-	Multiple_Complex	94896949	94927278	13.62	13.76	9.91	9.93	10.12	13.38
TC1200012698.hg.1	10.11	6.44	0.53	0.35	-12.7	9.15e-10	1.98e-06	NM_020244; ENST00000229266; ENST00000546490; ENST00000549128; ENST00000549872; ENST00000550385; ENST00000552215; ENST00000552329; ENST00000552351; BC020819; BC050429; OTTHUMT00000409172; OTTHUMT00000409173; OTTHUMT00000409174; OTTHUMT00000409175; OTTHUMT00000409176; OTTHUMT00000409177; OTTHUMT00000409178; OTTHUMT00000409179	CHPT1	choline phosphotransferase 1	chr12	+	Multiple_Complex	101696947	101729646	10.09	9.59	6.44	6.1	6.8	10.66
TC0300010329.hg.1	9.74	6.33	0.23	0.51	-10.65	2.21e-09	3.4e-06	NM_024923; ENST00000254508; ENST00000420141; ENST00000479519; ENST00000485755; BC067089; OTTHUMT00000340085; OTTHUMT00000340086; OTTHUMT00000340087; OTTHUMT00000340088	NUP210	nucleoporin 210kDa	chr3	-	Multiple_Complex	13316230	13420319	9.73	9.98	6.78	5.77	6.37	9.52
TC0100013445.hg.1	12.09	8.71	0.75	0.23	-10.46	1.77e-08	1.58e-05	NM_002038; NM_022872; NM_022873; ENST00000339145; ENST00000361157; ENST00000362020; BC011601; BC015603; OTTHUMT00000009780; OTTHUMT00000009781; OTTHUMT00000009782	IFI6	interferon, alpha-inducible protein 6	chr1	-	Multiple_Complex	27666061	27672218	12.12	12.46	8.31	8.69	8.72	11.03
TC2000008721.hg.1	11.19	7.85	0.4	0.47	-10.15	1.69e-09	3.05e-06	NM_020531; ENST00000217456; ENST00000451442; BC003501; OTTHUMT00000078380; OTTHUMT00000256888	APMAP	adipocyte plasma membrane associated protein	chr20	-	Multiple_Complex	24962925	24992979	11.26	11.13	7.79	7.08	7.95	10.51
TC0700009230.hg.1	9.85	6.51	0.14	0.28	-10.12	1.52e-10	5.34e-07	NM_020299; ENST00000359579; ENST00000475559; ENST00000496435; ENST00000498818; BC008837; OTTHUMT00000339615; OTTHUMT00000339616; OTTHUMT00000339617; OTTHUMT00000339725	AKR1B10	aldo-keto reductase family 1, member B10 (aldose reductase)	chr7	+	Multiple_Complex	134527592	134541414	9.86	10.09	6.49	6.53	7	9.83
TC0200016752.hg.1	7.96	4.67	0.58	0.13	-9.72	9.58e-08	6.17e-05	NM_001256850; NM_001267550; NM_003319; NM_133378; NM_133379; NM_133432; NM_133437; ENST00000342175; ENST00000342992; ENST00000359218; ENST00000360870; ENST00000414766; ENST00000425332; ENST00000426232; ENST00000436599; ENST00000446966; ENST00000448510; ENST00000460472; ENST00000470257; ENST00000589042; ENST00000591111; ENST00000615779; OTTHUMT00000335257; OTTHUMT00000335574; OTTHUMT00000335575; O…	TTN	titin	chr2	-	Multiple_Complex	178525989	178807423	7.99	7.92	4.9	4.68	4.67	8.95
TC0700009231.hg.1	11.03	7.77	0.41	0.34	-9.57	2.6e-09	3.88e-06	NM_001080538; ENST00000423958; ENST00000457545; ENST00000467156; OTTHUMT00000339726; OTTHUMT00000339727	AKR1B15	aldo-keto reductase family 1, member B15	chr7	+	Multiple_Complex	134549097	134579875	11.07	11.3	8.15	7.73	7.48	10.5
TC2000007132.hg.1	11.67	8.42	0.13	0.47	-9.48	5.26e-10	1.4e-06	NM_001207055; NM_001207056; NM_006892; NM_175848; NM_175849; NM_175850; ENST00000201963; ENST00000328111; ENST00000348286; ENST00000353855; ENST00000443239; ENST00000456297; OTTHUMT00000078643; OTTHUMT00000078644; OTTHUMT00000078645; OTTHUMT00000257075; OTTHUMT00000470233; OTTHUMT00000470234; uc002wyc.3; uc002wyf.3	DNMT3B	DNA (cytosine-5-)-methyltransferase 3 beta	chr20	+	Multiple_Complex	32762385	32809357	11.65	11.81	8.9	7.96	8.41	11.55
TC0900007667.hg.1	15.69	12.47	0.47	0.46	-9.32	4.58e-07	0.0002	NM_021154; NM_058179; ENST00000347159; ENST00000376588; BC000971; BC004863; BC016645; BC018129; OTTHUMT00000052777; OTTHUMT00000052778	PSAT1	phosphoserine aminotransferase 1	chr9	+	Multiple_Complex	78297075	78330093	15.75	15.63	12.52	12.41	13.26	14.87
TC0100008536.hg.1	11.64	8.43	0.14	0.26	-9.3	2.42e-10	7.53e-07	NM_176877; ENST00000307297; ENST00000316485; ENST00000371158; ENST00000459752; ENST00000465798; ENST00000472512; ENST00000484562; ENST00000484937; ENST00000488913; ENST00000490547; ENST00000493967; ENST00000494842; ENST00000613764; BC142661; BC142723; OTTHUMT00000023639; OTTHUMT00000023640; OTTHUMT00000023641; OTTHUMT00000023642; OTTHUMT00000023643; OTTHUMT00000024678; OTTHUMT00000024679; OTTHUMT…	INADL	InaD-like (Drosophila)	chr1	+	Multiple_Complex	61742477	62163920	11.88	11.62	8.78	8.28	8.41	11.66
TC1600010375.hg.1	10.43	7.22	0.39	0.22	-9.2	1.39e-09	2.67e-06	NM_001308963; NR_034105; NR_034106; NR_110453; NR_110454	CRNDE	colorectal neoplasia differentially expressed (non-protein coding)	chr16	-	Multiple_Complex	54917939	54929641	10.67	10.46	7.43	7.24	6.99	9.92
TC0300007606.hg.1	11.88	8.77	0.34	1.02	-8.66	3.56e-07	0.0002	NM_020676; ENST00000295962; ENST00000463756; ENST00000470440; ENST00000475982; ENST00000478253; ENST00000480457; ENST00000485900; ENST00000613521; BC001698; OTTHUMT00000353511; OTTHUMT00000353512; OTTHUMT00000353514; OTTHUMT00000353515; OTTHUMT00000353516; OTTHUMT00000353517; OTTHUMT00000353518; uc003djs.4	ABHD6	abhydrolase domain containing 6	chr3	+	Multiple_Complex	58237506	58295693	11.91	12.2	8.87	7.63	9.65	11.51
TC1100013022.hg.1	17.28	14.16	0.07	0.57	-8.66	7.2e-09	8.51e-06	NM_001281501; NM_001281502; NM_004265; ENST00000257261; ENST00000278840; ENST00000355484; ENST00000517312; ENST00000517839; ENST00000518606; ENST00000520145; ENST00000521571; ENST00000521849; ENST00000522056; ENST00000522359; ENST00000522639; ENST00000523235; ENST00000543584; BC009011; OTTHUMT00000375581; OTTHUMT00000375582; OTTHUMT00000375583; OTTHUMT00000375584; OTTHUMT00000375585; OTTHUMT00000…	FADS2	fatty acid desaturase 2	chr11	+	Multiple_Complex	61816203	61867354	17.28	17.27	13.49	14.23	14.61	17.4
TC0Y00006526.hg.1	9.01	5.92	0.13	0.32	-8.54	3.53e-09	4.94e-06	OTTHUMT00000476255; uc065cqd.1	RP11-115H13.1	novel transcript, sense intronic to TBL1Y	chrY	+	NonCoding	6918682	6920791	9.19	9	5.47	6.1	5.94	8.94
TC2100008356.hg.1	12.04	9.06	0.31	0.2	-7.87	1.76e-09	3.05e-06	NM_013369; NM_175867; ENST00000270172; ENST00000431166; ENST00000436357; ENST00000628202; BC002560; OTTHUMT00000195820; OTTHUMT00000195821; OTTHUMT00000195822; OTTHUMT00000484073	DNMT3L	DNA (cytosine-5-)-methyltransferase 3-like	chr21	-	Multiple_Complex	44246339	44262216	12.01	12.36	8.81	9.2	9.08	11.75
TC0100014340.hg.1	9.04	6.07	0.1	0.46	-7.85	4.41e-09	5.81e-06	NM_002353; ENST00000371225; BC009409; OTTHUMT00000027818	TACSTD2	tumor-associated calcium signal transducer 2	chr1	-	Coding	58575423	58577773	8.86	9.04	5.75	6.02	6.64	9.05
TC2100006432.hg.1	11.6	8.64	0.21	0.5	-7.75	1.75e-09	3.05e-06	uc061ytv.1	CH507-9B2.2	Uncharacterized protein [Source:UniProtKB/TrEMBL;Acc:A0A096LPK6]	chr21	+	Coding	5011799	5017145	11.59	11.82	8.63	7.88	8.84	11.4
TC1400007710.hg.1	11.01	8.1	0.62	0.22	-7.52	5.47e-07	0.0002	NM_001135047; NM_001135048; NM_001135049; NM_130469; ENST00000267569; ENST00000419727; ENST00000435893; ENST00000437176; ENST00000558068; ENST00000559060; ENST00000559773; BC051303; OTTHUMT00000415501; OTTHUMT00000415502; OTTHUMT00000415503; OTTHUMT00000415504; OTTHUMT00000415505; OTTHUMT00000415506	JDP2	Jun dimerization protein 2	chr14	+	Multiple_Complex	75427716	75474111	11.09	10.94	8.07	7.91	8.35	9.95
TC1900007205.hg.1	11.1	8.19	0.75	0.5	-7.5	5.2e-07	0.0002	NM_012114; ENST00000427043; ENST00000598738; BC069541; BC103868; BC103869; OTTHUMT00000465663; OTTHUMT00000465664	CASP14	caspase 14	chr19	+	Multiple_Complex	15049384	15058293	11.01	11.19	8.45	7.5	8.22	9.81
TC2200009284.hg.1	9.41	6.52	0.2	0.53	-7.44	8.09e-09	9.15e-06	NM_001017526; NM_001198726; NM_181335; ENST00000336963; ENST00000356099; ENST00000389772; ENST00000389774; ENST00000396119; ENST00000412433; ENST00000447333; ENST00000460809; ENST00000469342; ENST00000469872; ENST00000495219; ENST00000498310; BC048280; OTTHUMT00000075088; OTTHUMT00000157073; OTTHUMT00000157074; OTTHUMT00000157075; OTTHUMT00000157076; OTTHUMT00000321698; OTTHUMT00000321699; OTTHUM…	ARHGAP8	Rho GTPase activating protein 8	chr22	+	Multiple_Complex	44752558	44862788	9.68	9.3	6.54	5.78	6.79	9.4
TC0400010282.hg.1	10.14	7.29	0.15	0.38	-7.2	1.07e-09	2.2e-06	NM_001297592; NM_001297594; NM_015187; ENST00000264868; ENST00000399878; ENST00000502949; ENST00000507618; ENST00000509290; ENST00000510448; ENST00000510880; ENST00000512286; ENST00000513364; ENST00000513416; ENST00000513691; ENST00000514321; ENST00000514872; BC060867; OTTHUMT00000360259; OTTHUMT00000360260; OTTHUMT00000360261; OTTHUMT00000360263; OTTHUMT00000360264; OTTHUMT00000360265; OTTHUMT00…	SEL1L3	sel-1 suppressor of lin-12-like 3 (C. elegans)	chr4	-	Multiple_Complex	25747427	25863760	10.14	9.89	7.25	6.98	7.73	10.14
TC1100013152.hg.1	9.54	6.72	0.32	0.33	-7.08	1.61e-07	9.31e-05	NM_001127380; NM_001199744; NM_006512; NM_030754; ENST00000256733; ENST00000278222; ENST00000414546; ENST00000524555; ENST00000526900; ENST00000528349; ENST00000529528; ENST00000530400; BC007026; BC020795; OTTHUMT00000389977; OTTHUMT00000389978; OTTHUMT00000389979; OTTHUMT00000389980; OTTHUMT00000389981; OTTHUMT00000389982; OTTHUMT00000389983; OTTHUMT00000389988	SAA2; SAA2-SAA4; SAA4	serum amyloid A2; SAA2-SAA4 readthrough; serum amyloid A4, constitutive	chr11	-	Multiple_Complex	18231349	18248674	9	9.61	6.68	6.42	7.08	9.5
TC0300007645.hg.1	8.77	5.96	0.52	0.44	-7.01	1.35e-07	8.04e-05	NM_002841; ENST00000295874; ENST00000468576; ENST00000474889; ENST00000475012; ENST00000475527; ENST00000485215; ENST00000495879; ENST00000615556; ENST00000618938; BC140904; BC144110; OTTHUMT00000351674; OTTHUMT00000351675; OTTHUMT00000351676; OTTHUMT00000351677; OTTHUMT00000351678; OTTHUMT00000351679; OTTHUMT00000351680	PTPRG	protein tyrosine phosphatase, receptor type, G	chr3	+	Multiple_Complex	61561569	62297613	8.79	8.75	6.63	5.79	5.97	9.67
TC0700010509.hg.1	15.7	12.9	0.16	0.32	-6.92	9.39e-10	1.99e-06	NM_018947; ENST00000305786; ENST00000409409; ENST00000409764; ENST00000413447; BC005299; BC008475; BC008477; BC009578; BC009579; BC009582; BC009587; BC009602; BC009607; BC014359; BC014361; BC015130; BC016006; BC021994; BC022330; BC067222; BC068464; BC070156; BC070346; BC071761	CYCS	cytochrome c, somatic	chr7	-	Coding	25118651	25125361	15.55	15.68	12.82	12.94	13.43	15.87
TC1700009850.hg.1	9.38	6.64	0.11	0.46	-6.67	2.58e-09	3.88e-06	NM_000304; NM_001281455; NM_001281456; NM_153321; NM_153322; NR_104017; NR_104018; ENST00000312280; ENST00000395936; ENST00000395938; ENST00000426385; ENST00000471150; ENST00000494511; ENST00000580497; ENST00000580584; ENST00000612492; BC019040; BC091499; OTTHUMT00000130378; OTTHUMT00000130379; OTTHUMT00000130380; OTTHUMT00000130683; OTTHUMT00000130684; OTTHUMT00000442213; OTTHUMT00000442214; OTT…	PMP22	peripheral myelin protein 22	chr17	-	Multiple_Complex	15229777	15265357	9.42	9.38	6.68	6.91	6.02	9.2
TC0100017145.hg.1	10.93	8.2	0.11	0.57	-6.61	3.53e-09	4.94e-06	NM_025179; ENST00000367033; ENST00000460870; ENST00000463510; ENST00000480053; ENST00000483048; ENST00000486969; BC132676; BC136530; OTTHUMT00000088932; OTTHUMT00000088946; OTTHUMT00000088947; OTTHUMT00000088948; OTTHUMT00000088949; OTTHUMT00000088950	PLXNA2	plexin A2	chr1	-	Multiple_Complex	208022242	208244320	11.12	10.91	8.15	7.28	8.35	10.94
TC1200010201.hg.1	10.67	7.95	0.27	0.46	-6.57	2.25e-07	0.0001	NM_016551; ENST00000343028; ENST00000512808; ENST00000535260; ENST00000535423; ENST00000535819; ENST00000537406; ENST00000539399; ENST00000539741; ENST00000541081; ENST00000542019; ENST00000542667; ENST00000543088; ENST00000543655; ENST00000543803; ENST00000543882; ENST00000544179; ENST00000545303; ENST00000545344; ENST00000545600; BC005176; OTTHUMT00000403033; OTTHUMT00000403036; OTTHUMT00000403…	TM7SF3	transmembrane 7 superfamily member 3	chr12	-	Multiple_Complex	26971571	27014434	10.38	10.68	8.74	7.9	8	10.93
TC1300009980.hg.1	9.16	6.45	0.46	0.52	-6.56	2.99e-08	2.45e-05	NM_001306080; NM_005358; NM_015842; ENST00000321797; ENST00000341547; ENST00000357063; ENST00000377499; ENST00000377534; ENST00000447038; ENST00000465261; ENST00000465309; ENST00000467686; ENST00000482116; ENST00000485987; ENST00000489941; ENST00000497947; ENST00000524651; ENST00000525107; ENST00000525373; ENST00000525914; ENST00000526202; ENST00000526371; ENST00000526528; ENST00000532377; ENST00…	LMO7	LIM domain 7	chr13	+	Multiple_Complex	75620434	75859871	9.17	8.69	6.51	6.86	5.84	9.61
TC0400011920.hg.1	9.3	6.59	0.74	0.65	-6.54	0.0015	0.0702	NM_014331; ENST00000280612; ENST00000509248; BC012087; OTTHUMT00000257251; OTTHUMT00000364387	SLC7A11	solute carrier family 7 (anionic amino acid transporter light chain, xc- system), member 11	chr4	-	Multiple_Complex	138164094	138242349	9.52	9.24	7.56	6.6	6.33	8.12
TC1400009980.hg.1	9.99	7.31	0.35	0.27	-6.41	9.22e-08	6.02e-05	NM_001080414; ENST00000331194; ENST00000334448; ENST00000389856; ENST00000389857; ENST00000553403; ENST00000553437; ENST00000554051; ENST00000554165; ENST00000554872; ENST00000555995; ENST00000556726; ENST00000556767; ENST00000557455; ENST00000557507; OTTHUMT00000411649; OTTHUMT00000411650; OTTHUMT00000411651; OTTHUMT00000411652; OTTHUMT00000411653; OTTHUMT00000411654; OTTHUMT00000411655; OTTHUMT…	CCDC88C	coiled-coil domain containing 88C	chr14	-	Multiple_Complex	91271323	91417844	9.98	10	7.56	7.01	7.34	9.39
TC0300009033.hg.1	13.65	10.98	0.42	0.24	-6.35	4.58e-08	3.42e-05	NM_001145319; NM_001172312; NM_002670; ENST00000337777; ENST00000457734; ENST00000460104; ENST00000461644; ENST00000464320; ENST00000475296; ENST00000476044; ENST00000483373; ENST00000483507; ENST00000495744; ENST00000497002; ENST00000497199; BC031083; OTTHUMT00000354434; OTTHUMT00000354435; OTTHUMT00000354436; OTTHUMT00000354437; OTTHUMT00000354438; OTTHUMT00000354439; OTTHUMT00000354440; OTTHUM…	PLS1	plastin 1	chr3	+	Multiple_Complex	142596387	142713664	13.38	13.6	11.23	10.75	10.97	14.19
TC1600008005.hg.1	9.65	7	0.12	0.19	-6.29	1.1e-08	1.16e-05	NM_001145770; NM_001145771; NM_001145772; NM_001145773; NM_001145774; NM_001290142; NM_001290143; NM_001290144; NM_005682; NM_201524; NM_201525; ENST00000388813; ENST00000456916; ENST00000540164; ENST00000561696; ENST00000561782; ENST00000561833; ENST00000561872; ENST00000561969; ENST00000561988; ENST00000562003; ENST00000562101; ENST00000562414; ENST00000562467; ENST00000562558; ENST00000562608;…	ADGRG1	adhesion G protein-coupled receptor G1	chr16	+	Multiple_Complex	57610652	57665580	9.65	9.86	7.17	6.79	7.01	9.65
TC1900011004.hg.1	12.72	10.13	0.51	0.12	-6.02	1.62e-08	1.48e-05	NM_001145144; NM_001145145; NM_005628; ENST00000412532; ENST00000434726; ENST00000542575; ENST00000593713; ENST00000594991; ENST00000598022; BC000062; OTTHUMT00000466630; OTTHUMT00000466631; OTTHUMT00000466632; OTTHUMT00000466634; OTTHUMT00000466635; OTTHUMT00000466636	SLC1A5	solute carrier family 1 (neutral amino acid transporter), member 5	chr19	-	Multiple_Complex	46774883	46788594	12.95	12.73	10.14	9.92	10.11	11.99
TC0500012870.hg.1	12.35	9.81	1.07	0.45	-5.82	0.0014	0.066	NM_003714; ENST00000265087; ENST00000518455; ENST00000519511; ENST00000520593; ENST00000520648; BC000658; BC006352; BC013958; OTTHUMT00000252965; OTTHUMT00000372719; OTTHUMT00000372720; OTTHUMT00000372721; OTTHUMT00000372722	STC2	stanniocalcin 2	chr5	-	Multiple_Complex	173314713	173329503	12.38	12.33	9.76	9.86	10.58	10.5
TC1100009657.hg.1	12.94	10.4	0.16	0.13	-5.81	7.21e-09	8.51e-06	NM_021034; NR_049759; ENST00000399808; ENST00000526811; ENST00000531688; ENST00000602735; BC006794; BC008417; BC022439; BC070243; OTTHUMT00000384765; OTTHUMT00000384766; OTTHUMT00000384767; OTTHUMT00000468087	IFITM3	interferon induced transmembrane protein 3	chr11	-	Multiple_Complex	319669	327537	12.94	13.08	10.38	10.42	10.18	12.77
TC0600007285.hg.1	15.35	12.82	1.14	0.56	-5.76	0.0009	0.0494	NM_021052; ENST00000303910; BC093836; BC093862; OTTHUMT00000040103	HIST1H2AE	histone cluster 1, H2ae	chr6	+	Coding	26216920	26217483	15.38	15.32	12.82	12.27	13.38	13.38
TC2200009285.hg.1	8.93	6.44	0.1	0.75	-5.6	3.39e-07	0.0002	NM_181334; ENST00000352766; ENST00000361473; ENST00000389773; ENST00000495250; ENST00000515632; ENST00000517296; ENST00000618676; BC132755; BC132757; BC144382; OTTHUMT00000157077; OTTHUMT00000363125; OTTHUMT00000363126; OTTHUMT00000363127	PRR5-ARHGAP8	PRR5-ARHGAP8 readthrough	chr22	+	Multiple_Complex	44702198	44862784	8.76	8.94	6.5	5.43	6.87	8.92
TC1900010974.hg.1	8.05	5.58	0.07	0.11	-5.57	3.4e-09	4.91e-06	ENST00000594027.1; ENST00000595673.1; ENST00000598518.1; ENST00000598754.1; ENST00000599817.1; ENST00000601263.1; hsa_circ_0051585; hsa_circ_0051586; OTTHUMT00000461712; OTTHUMT00000461713; OTTHUMT00000461714; OTTHUMT00000461715; OTTHUMT00000461716; OTTHUMT00000461717; skorsorbu.aAug10; skorsorbu.bAug10; uc002pec.4; uc061ael.1; uc061aem.1; uc061aen.1; uc061aeo.1; uc061aep.1	AC006262.5; TCONS_00027056; TCONS_00027057; skorsorbu	Salzman2013 ANTISENSE, downstream_end, intronic, ncRNA, OVERLAPTX, OVEXON best transcript TCONS_00027056; Salzman2013 ANTISENSE, intronic, ncRNA, OVERLAPTX, OVEXON, upstream_start best transcript TCONS_00027057; novel transcript; Transcript Identified by AceView	chr19	-	Multiple_Complex	46189029	46203083	8.05	8.12	5.76	5.57	5.58	7.99
TC0400010682.hg.1	12.05	9.61	0.25	0.18	-5.42	1.36e-08	1.32e-05	NM_000232; ENST00000381431; ENST00000506357; ENST00000514133; BC020709; OTTHUMT00000250596; OTTHUMT00000361452; OTTHUMT00000361453	SGCB	sarcoglycan beta	chr4	-	Coding	52020695	52038482	12.07	12.03	9.78	9.43	9.62	12.48
TC0100015819.hg.1	15.81	13.38	0.08	0.21	-5.38	4.56e-09	5.9e-06	NM_002966; ENST00000368809; ENST00000368811; ENST00000478348; ENST00000478574; BC015973; BC105786; OTTHUMT00000036673; OTTHUMT00000036674; OTTHUMT00000036675; OTTHUMT00000095723	S100A10	S100 calcium binding protein A10	chr1	-	Multiple_Complex	151982910	151994390	15.73	15.89	13.28	13.37	13.68	15.8
TC0200007821.hg.1	8.15	5.72	0.41	0.2	-5.38	1.03e-07	6.49e-05	NM_001193493; NM_003038; ENST00000234256; ENST00000471551; ENST00000480594; ENST00000493121; ENST00000531327; BC026216; BC072423; OTTHUMT00000251726; OTTHUMT00000327463; OTTHUMT00000327464; OTTHUMT00000327465; OTTHUMT00000393082	SLC1A4	solute carrier family 1 (glutamate/neutral amino acid transporter), member 4	chr2	+	Multiple_Complex	64988445	65023866	8.17	8.12	5.54	5.95	5.7	7.44
TC1100012535.hg.1	9.16	6.74	0.04	0.44	-5.37	1.63e-07	9.37e-05	NM_002855; NM_203285; NM_203286; ENST00000264025; ENST00000340882; ENST00000341398; ENST00000524429; ENST00000524510; ENST00000531468; ENST00000532197; BC104948; BC113471; OTTHUMT00000388229; OTTHUMT00000388230; OTTHUMT00000388231; OTTHUMT00000388232; OTTHUMT00000388233; OTTHUMT00000388234; OTTHUMT00000388235	PVRL1	poliovirus receptor-related 1 (herpesvirus entry mediator C)	chr11	-	Multiple_Complex	119623408	119729084	9.17	9.1	6.92	6.08	6.73	9.16
TC0500011055.hg.1	8.12	5.71	0.32	1.13	-5.31	0.0014	0.0679	LOC647859.cAug10-unspliced	LOC647859	Transcript Identified by AceView, Entrez Gene ID(s) 647859	chr5	-	Unassigned	71069793	71073308	8.08	7.58	7.67	5.81	5.61	8.17
TC0400006546.hg.1	9.28	6.88	0.09	0.18	-5.3	4.56e-09	5.9e-06	NM_001042424; NM_007331; NM_133330; NM_133331; NM_133334; NM_133335; ENST00000312087; ENST00000353275; ENST00000382888; ENST00000382891; ENST00000382892; ENST00000382895; ENST00000398261; ENST00000420906; ENST00000436793; ENST00000482415; ENST00000502425; ENST00000503128; ENST00000503207; ENST00000505643; ENST00000507094; ENST00000507820; ENST00000508299; ENST00000508355; ENST00000508803; ENST000…	WHSC1	Wolf-Hirschhorn syndrome candidate 1	chr4	+	Multiple_Complex	1871396	1982207	9.28	9.2	7.16	6.89	6.82	9.38
TC1400008677.hg.1	13.16	10.76	0.38	0.71	-5.28	1.58e-05	0.0031	NM_001126105; NM_001126106; NR_040448; ENST00000285850; ENST00000397528; ENST00000397529; ENST00000397532; ENST00000488800; ENST00000553351; ENST00000553632; ENST00000553874; ENST00000554061; ENST00000554517; ENST00000554741; ENST00000554758; ENST00000555251; ENST00000555678; ENST00000555702; ENST00000555911; ENST00000555959; ENST00000556287; ENST00000556350; ENST00000557129; ENST00000557629; BC0…	SLC7A7	solute carrier family 7 (amino acid transporter light chain, y+L system), member 7	chr14	-	Multiple_Complex	22773222	22829820	12.89	13.63	10.69	10.82	11.98	13.11
TC0600011143.hg.1	12.48	10.08	0.84	0.38	-5.26	0.0002	0.0163	OTTHUMT00000040101	HIST1H2APS4	histone cluster 1, H2a, pseudogene 4	chr6	-	Pseudogene	26272193	26272540	12.5	12.45	10.08	9.71	10.46	11.02
TC1600008190.hg.1	11.24	8.85	0.1	0.28	-5.25	8.97e-09	9.9e-06	NM_001076785; NM_003983; ENST00000219343; ENST00000379152; ENST00000562727; ENST00000562863; ENST00000563080; ENST00000563146; ENST00000563208; ENST00000564708; ENST00000566454; ENST00000566579; ENST00000566834; ENST00000567325; ENST00000567346; ENST00000568024; ENST00000568088; ENST00000618043; BC028216; OTTHUMT00000432463; OTTHUMT00000432464; OTTHUMT00000432465; OTTHUMT00000432466; OTTHUMT00000…	SLC7A6	solute carrier family 7 (amino acid transporter light chain, y+L system), member 6	chr16	+	Multiple_Complex	68264516	68301823	11.08	11.25	8.66	8.82	9.21	11.23
TC0100013881.hg.1	9.44	7.05	0.17	0.31	-5.24	1.23e-08	1.26e-05	NM_033553; ENST00000357001; OTTHUMT00000018306	GUCA2A	guanylate cyclase activator 2A (guanylin)	chr1	-	Coding	42162691	42164724	9.44	9.14	7.06	6.61	7.2	9.45
TC0600012628.hg.1	12.43	10.05	0.09	0.36	-5.22	3.54e-08	2.78e-05	NM_014165; ENST00000316149; ENST00000478382; ENST00000489477; BC039464; OTTHUMT00000041567; OTTHUMT00000041568; OTTHUMT00000041569	NDUFAF4	NADH dehydrogenase (ubiquinone) complex I, assembly factor 4	chr6	-	Multiple_Complex	96889311	96897891	12.34	12.43	10.01	10.08	10.66	12.52
TC0400008106.hg.1	9.4	7.02	0.44	0.45	-5.2	4.71e-08	3.47e-05	NM_016323; ENST00000264350; ENST00000502913; ENST00000508159; ENST00000508695; ENST00000510223; BC140716; OTTHUMT00000253554; OTTHUMT00000363268; OTTHUMT00000363269; OTTHUMT00000363270; OTTHUMT00000363331	HERC5	HECT and RLD domain containing E3 ubiquitin protein ligase 5	chr4	+	Multiple_Complex	88457117	88506168	9.42	9.38	7.31	6.43	7.07	10.17
TC0100014988.hg.1	8.17	5.82	0.81	0.22	-5.11	4.18e-07	0.0002	NM_001178096; NM_001993; ENST00000334047; ENST00000370207; ENST00000478217; ENST00000480356; BC011029; OTTHUMT00000029593; OTTHUMT00000029594; OTTHUMT00000029595; OTTHUMT00000029596	F3	coagulation factor III (thromboplastin, tissue factor)	chr1	-	Multiple_Complex	94529176	94541857	8.08	7.62	5.84	5.43	5.8	9.2
TC2000007251.hg.1	10.1	7.75	0.42	0.18	-5.1	2.03e-07	0.0001	NM_006097; NM_181526; ENST00000279022; ENST00000346786; BC002648; OTTHUMT00000079015; OTTHUMT00000079016	MYL9	myosin light chain 9	chr20	+	Multiple_Complex	36541484	36551447	9.62	10.14	7.5	7.76	7.84	10.45
TC1600010340.hg.1	6.41	4.07	0.61	0.64	-5.05	3.02e-05	0.005	ENST00000624610; OTTHUMT00000422488; uc059ufp.1	RP11-44F14.6	novel transcript	chr16	-	NonCoding	53487607	53489944	6.41	5.79	5.17	4	4.13	7.02
TC0100013792.hg.1	13.51	11.17	0.32	0.98	-5.03	0.001	0.0553	ENST00000406997	HSPE1P8	heat shock protein family E (Hsp10) member 1 pseudogene 8 [Source:HGNC Symbol;Acc:HGNC:49326]	chr1	-	Multiple_Complex	39304294	39304898	13.49	13.84	11.28	11.06	12.86	13.21
TC1600010752.hg.1	13.39	11.07	0.15	0.44	-5	3.41e-07	0.0002	NM_001605; ENST00000261772; ENST00000564359; ENST00000565361; ENST00000566969; ENST00000567490; ENST00000569790; ENST00000569825; BC011451; OTTHUMT00000435021; OTTHUMT00000435022; OTTHUMT00000435023; OTTHUMT00000435024; OTTHUMT00000435025; OTTHUMT00000435026; OTTHUMT00000435027	AARS	alanyl-tRNA synthetase	chr16	-	Multiple_Complex	70252295	70289543	13.38	13.39	11.07	11.07	11.82	13.13
TC0800008126.hg.1	11.6	9.28	0.14	0.42	-4.99	2.84e-08	2.35e-05	NM_000067; NM_001293675; ENST00000285379; ENST00000518231; ENST00000520127; ENST00000520996; ENST00000522742; BC011949; OTTHUMT00000381097; OTTHUMT00000381098; OTTHUMT00000381099; OTTHUMT00000381100; OTTHUMT00000381101	CA2	carbonic anhydrase II	chr8	+	Multiple_Complex	85463852	85481493	11.58	11.62	9.29	8.86	9.69	11.37
TC1000006434.hg.1	10.19	7.87	0.2	0.67	-4.99	1.13e-06	0.0004	NM_001202464; NM_001202465; NM_001202466; NM_001202467; NM_001202468; NM_006624; NM_212479; ENST00000309776; ENST00000381584; ENST00000381591; ENST00000381604; ENST00000381607; ENST00000397955; ENST00000397959; ENST00000397962; ENST00000402736; ENST00000403354; ENST00000439456; ENST00000473115; ENST00000488275; ENST00000509513; ENST00000558098; ENST00000602682; ENST00000627286; BC034784; BC091489…	ZMYND11	zinc finger, MYND-type containing 11	chr10	+	Multiple_Complex	134465	254637	10.18	10.2	8.63	7.79	7.3	10.54
TC0800007976.hg.1	10.13	7.82	0.14	0.14	-4.97	6.67e-10	1.62e-06	NM_001040613; NM_017866; NR_033334; ENST00000312184; ENST00000416961; ENST00000517439; ENST00000517614; ENST00000519551; ENST00000520167; ENST00000523794; BC002748; OTTHUMT00000351512; OTTHUMT00000379024; OTTHUMT00000379025; OTTHUMT00000379026; OTTHUMT00000379027; OTTHUMT00000379028; OTTHUMT00000379029; OTTHUMT00000379030	TMEM70; RPS20P21	transmembrane protein 70; ribosomal protein S20 pseudogene 21	chr8	+	Multiple_Complex	73972437	73982783	10.13	10.37	7.8	7.73	8	10.14
TC0X00008073.hg.1	9.59	7.28	0.3	0.39	-4.96	9.78e-08	6.26e-05	NM_001204402; NM_002764; ENST00000372418; ENST00000372419; ENST00000372428; ENST00000372435; BC001605; OTTHUMT00000057840; OTTHUMT00000057841; OTTHUMT00000057842; uc011msj.2	PRPS1	phosphoribosyl pyrophosphate synthetase 1	chrX	+	Multiple_Complex	107628424	107651026	9.31	9.57	7.32	6.82	7.6	9.9
TC1400007133.hg.1	9.82	7.53	0.27	0.51	-4.92	1.19e-07	7.29e-05	NM_001206673; NM_181814; ENST00000337334; ENST00000353130; ENST00000382029; ENST00000553715; ENST00000554241; ENST00000554566; ENST00000555292; ENST00000556857; ENST00000557345; BC034603; BC107141; BC107142; OTTHUMT00000276867; OTTHUMT00000411029; OTTHUMT00000411030; OTTHUMT00000411031; OTTHUMT00000411032; OTTHUMT00000411034; OTTHUMT00000411035; OTTHUMT00000411036; OTTHUMT00000411037; uc001wyr.3;…	ABHD12B	abhydrolase domain containing 12B	chr14	+	Multiple_Complex	50872160	50904970	9.86	9.8	7.56	6.82	7.81	9.37
TC1100006995.hg.1	8.99	6.7	0.33	0.26	-4.9	5.74e-07	0.0002	NM_000331; NM_001178006; NM_199161; ENST00000356524; ENST00000405158; ENST00000532858; BC007022; BC105796; OTTHUMT00000388079; OTTHUMT00000388080; OTTHUMT00000395864	SAA1	serum amyloid A1	chr11	+	Multiple_Complex	18266174	18269977	8.65	9	6.67	6.47	6.99	9.31
TC1400009214.hg.1	8.12	5.83	0.54	0.96	-4.89	0.0002	0.0197	NM_001202; NM_130850; NM_130851; ENST00000245451; ENST00000417573; ENST00000558489; ENST00000558961; ENST00000558984; ENST00000559087; ENST00000559501; ENST00000559642; ENST00000609748; BC020546; OTTHUMT00000276894; OTTHUMT00000417538; OTTHUMT00000417539; OTTHUMT00000417540; OTTHUMT00000417541; OTTHUMT00000417542; OTTHUMT00000417543; OTTHUMT00000472395	BMP4	bone morphogenetic protein 4	chr14	-	Multiple_Complex	53949736	53958761	8.18	8.57	7.38	5.58	5.92	7.5
TC0100014505.hg.1	10.31	8.03	0.05	0.32	-4.85	3.01e-08	2.45e-05	NM_015139; ENST00000235345; BC093786; BC112031; OTTHUMT00000025948	SLC35D1	solute carrier family 35 (UDP-GlcA/UDP-GalNAc transporter), member D1	chr1	-	Multiple_Complex	66999332	67054397	10.3	10.27	8.42	7.8	7.99	10.37
TC0400007104.hg.1	9.01	6.73	0.35	0.14	-4.84	2.65e-08	2.21e-05	NM_001177998; NM_001177999; NM_006424; ENST00000382051; ENST00000503434; ENST00000504570; ENST00000507530; ENST00000510033; ENST00000513204; BC142704; BC146666; OTTHUMT00000214990; OTTHUMT00000360276; OTTHUMT00000360277; OTTHUMT00000360279; OTTHUMT00000360280; OTTHUMT00000360281	SLC34A2	solute carrier family 34 (type II sodium/phosphate cotransporter), member 2	chr4	+	Multiple_Complex	25655301	25678748	9.33	9.03	6.58	6.75	6.85	8.64
TC0400008680.hg.1	9.86	7.59	0.28	0.3	-4.84	3.47e-07	0.0002	NM_001287437; NM_001287439; NM_001287440; NM_001287441; NM_001287442; NM_001287443; NM_024900; NM_199320; ENST00000226319; ENST00000413543; ENST00000452328; ENST00000503785; ENST00000504089; ENST00000507833; ENST00000508997; ENST00000510308; ENST00000511647; ENST00000511925; ENST00000512960; ENST00000514740; ENST00000610919; ENST00000611140; BC032376	JADE1	jade family PHD finger 1	chr4	+	Multiple_Complex	128809623	128875224	9.87	9.86	7.83	7.24	7.62	9.39
TC0700011533.hg.1	13.25	11	0.02	0.2	-4.75	8.72e-09	9.78e-06	ENST00000611799; ENST00000614592; ENST00000615592; ENST00000616377; ENST00000618412; ENST00000619312; ENST00000620866; ENST00000621948; ENST00000622399; ENST00000622829; OTTHUMT00000456430; OTTHUMT00000456432; OTTHUMT00000456433; OTTHUMT00000456434; OTTHUMT00000456435; OTTHUMT00000456436; OTTHUMT00000456437; OTTHUMT00000456509; OTTHUMT00000464408; OTTHUMT00000464409	GTF2IP1	general transcription factor IIi pseudogene 1	chr7	-	Multiple_Complex	75185369	75237705	13.26	13.25	11.35	11.02	10.97	13.22
TC0600014084.hg.1	10.56	8.31	0.96	0.23	-4.73	9.02e-05	0.0105	NM_003495; ENST00000615353; BC066250; BC067496; BC067497; OTTHUMT00000040139	HIST1H4I	histone cluster 1, H4i	chr6	+	Coding	27138588	27139881	10.67	11.31	8.32	8.3	8.71	9.43
TC0400007556.hg.1	12.28	10.05	0.19	0.55	-4.7	8.42e-07	0.0003	NM_024592; ENST00000264228; ENST00000505210; ENST00000514398; BC002480; OTTHUMT00000250644; OTTHUMT00000361583; OTTHUMT00000361584	SRD5A3	steroid 5 alpha-reductase 3	chr4	+	Multiple_Complex	55346109	55373099	12.41	12.3	10	9.54	10.65	12.03
TC1200006643.hg.1	13.05	10.82	0.43	0.7	-4.7	6.45e-05	0.0083	NM_002824; ENST00000309083; ENST00000389462; ENST00000538057; ENST00000540667; ENST00000540828; ENST00000540874; ENST00000619580; BC017025; OTTHUMT00000402838; OTTHUMT00000402839; OTTHUMT00000402840; OTTHUMT00000402841; OTTHUMT00000402842; OTTHUMT00000402843; uc001qqq.3	PTMS	parathymosin	chr12	+	Multiple_Complex	6765516	6770952	13.07	13.46	10.74	10.88	12.02	12.6
TC0100017528.hg.1	12.13	9.9	0.1	0.46	-4.67	2.56e-06	0.0008	NM_001618; ENST00000366790; ENST00000366792; ENST00000366794; ENST00000463968; ENST00000468608; ENST00000469663; ENST00000490921; ENST00000491816; ENST00000498787; ENST00000629232; BC037545; OTTHUMT00000091519; OTTHUMT00000091520; OTTHUMT00000091521; OTTHUMT00000091522; OTTHUMT00000091626; OTTHUMT00000091627; OTTHUMT00000091628; OTTHUMT00000099045; OTTHUMT00000099046	PARP1	poly(ADP-ribose) polymerase 1	chr1	-	Multiple_Complex	226360691	226408100	12.24	12.13	9.88	9.67	10.56	12.03
TC0600007196.hg.1	10.34	8.12	0.25	0.21	-4.67	2.45e-08	2.08e-05	NM_001286264; NM_001286265; NM_001286266; NM_020662; NR_104423; ENST00000274747; ENST00000378353; ENST00000378386; ENST00000443868; ENST00000446191; ENST00000483634; BC069009; OTTHUMT00000040002; OTTHUMT00000040003; OTTHUMT00000040004; OTTHUMT00000040006	MRS2	MRS2 magnesium transporter	chr6	+	Multiple_Complex	24402908	24426194	10.1	10.33	8.13	7.91	8.32	10.61
TC0100015817.hg.1	10.7	8.48	0.17	0.2	-4.66	4.52e-08	3.4e-05	NM_053055; ENST00000368814; ENST00000471464; ENST00000477437; ENST00000483207; ENST00000489410; BC065277; OTTHUMT00000036615; OTTHUMT00000036616; OTTHUMT00000036617; OTTHUMT00000036618; OTTHUMT00000036619	THEM4	thioesterase superfamily member 4	chr1	-	Multiple_Complex	151870867	151909885	10.7	10.52	8.48	8.4	8.78	10.86
TC0200016753.hg.1	8.21	5.99	0.4	0.43	-4.65	2.55e-06	0.0008	NM_173648; ENST00000343876; ENST00000409284; ENST00000420890; ENST00000443758; ENST00000446116; ENST00000472828; ENST00000480419; ENST00000498142; BC115378; OTTHUMT00000255784; OTTHUMT00000335872; OTTHUMT00000335873; OTTHUMT00000335874; OTTHUMT00000335875; OTTHUMT00000335914; OTTHUMT00000335915; uc002une.2; uc002ung.3	CCDC141	coiled-coil domain containing 141	chr2	-	Multiple_Complex	178829757	179050086	7.8	8.22	5.66	5.94	6.51	8.6
TC1100008236.hg.1	12.03	9.82	0.09	0.3	-4.61	3.4e-08	2.69e-05	NM_053056; ENST00000227507; ENST00000535993; ENST00000536559; ENST00000539241; ENST00000542367; ENST00000545484; BC000076; BC001501; BC014078; BC023620; BC025302; OTTHUMT00000396775; OTTHUMT00000396812; OTTHUMT00000396813; OTTHUMT00000396814; OTTHUMT00000396815; OTTHUMT00000396816	CCND1	cyclin D1	chr11	+	Multiple_Complex	69639107	69654474	12.03	11.9	9.83	9.52	10.12	12.07
TC0300010928.hg.1	8.06	5.87	0.7	0.88	-4.56	0.0331	0.3576	NR_033947	LIMD1-AS1	LIMD1 antisense RNA 1	chr3	-	NonCoding	45676651	45689134	6.86	8.07	5.89	5.84	7.39	8.05
TC1100011643.hg.1	9.52	7.34	0.11	0.32	-4.52	3.24e-07	0.0002	NM_004041; NM_020251; ENST00000360025; ENST00000420843; ENST00000524400; ENST00000527385; ENST00000529280; ENST00000529741; ENST00000530086; ENST00000531012; ENST00000532447; ENST00000532525; ENST00000533255; ENST00000533609; BC003636; OTTHUMT00000384092; OTTHUMT00000384093; OTTHUMT00000384094; OTTHUMT00000384095; OTTHUMT00000384149; OTTHUMT00000384150; OTTHUMT00000384151; OTTHUMT00000384152; OTT…	ARRB1	arrestin, beta 1	chr11	-	Multiple_Complex	75260122	75351831	9.49	9.7	7.31	7.05	7.7	9.53
TC0300007055.hg.1	14.08	11.9	0.33	0.11	-4.51	1.06e-06	0.0004	NM_001008392; NM_005808; ENST00000273179; ENST00000310189; ENST00000416688; ENST00000435525; ENST00000436654; ENST00000443503; ENST00000447745; ENST00000486978; OTTHUMT00000342391; OTTHUMT00000342392; OTTHUMT00000342393; OTTHUMT00000342394; OTTHUMT00000342396; OTTHUMT00000342397; OTTHUMT00000342398; OTTHUMT00000342399	CTDSPL	CTD small phosphatase like	chr3	+	Multiple_Complex	37861960	37984469	14.29	14.11	11.89	11.91	12.09	13.65
TC1100006759.hg.1	9.09	6.92	0.3	0.01	-4.51	1.61e-08	1.48e-05	NM_198474; ENST00000329293; ENST00000528308; ENST00000528758; ENST00000530135; ENST00000534244; BC035895; BC092488; OTTHUMT00000384655; OTTHUMT00000384656; OTTHUMT00000384657; OTTHUMT00000384658; OTTHUMT00000384659	OLFML1	olfactomedin like 1	chr11	+	Multiple_Complex	7485369	7511377	9.07	8.82	6.91	6.92	6.92	9.42
TC1600010181.hg.1	10.6	8.43	0.63	0.55	-4.49	1.48e-06	0.0005	NM_001201477; NM_018092; ENST00000303155; ENST00000562435; ENST00000562559; ENST00000563078; ENST00000564667; OTTHUMT00000256766; OTTHUMT00000430390; OTTHUMT00000430391; OTTHUMT00000430392; OTTHUMT00000430393	NETO2	neuropilin (NRP) and tolloid (TLL)-like 2	chr16	-	Multiple_Complex	47077703	47144025	10.61	10.58	8.45	8.22	9.27	11.69
TC0700007728.hg.1	9.55	7.4	0.42	0.6	-4.43	0.0002	0.0178	ENST00000434048	SEPT7P5	septin 7 pseudogene 5 [Source:HGNC Symbol;Acc:HGNC:38041]	chr7	+	Multiple_Complex	63495799	63502536	9.18	9.51	8.44	7.37	7.43	10.01
TC1200010145.hg.1	10.48	8.33	0.2	0.76	-4.43	8.6e-05	0.0101	NM_001178091; NM_001178092; NM_001178093; NM_001178094; NM_005504; ENST00000261192; ENST00000342945; ENST00000355164; ENST00000538118; ENST00000539282; ENST00000539780; ENST00000543099; ENST00000544418; ENST00000546285; ENST00000612790; OTTHUMT00000402080; OTTHUMT00000402081; OTTHUMT00000402082; OTTHUMT00000402083; OTTHUMT00000402084; OTTHUMT00000402085; OTTHUMT00000402086; OTTHUMT00000402087; OT…	BCAT1	branched chain amino-acid transaminase 1, cytosolic	chr12	-	Multiple_Complex	24810022	24949459	10.5	10.45	8.97	8.42	7.46	10.82
TC0100013629.hg.1	11.16	9.02	0.33	0.45	-4.41	6.96e-06	0.0017	NM_003680; ENST00000373477; ENST00000466052; ENST00000469100; ENST00000470377; ENST00000472692; ENST00000478828; ENST00000481895; ENST00000487404; ENST00000490826; ENST00000616261; BC001933; BC004151; BC016689; OTTHUMT00000011225; OTTHUMT00000011226; OTTHUMT00000011227; OTTHUMT00000011228; OTTHUMT00000011229; OTTHUMT00000011230; OTTHUMT00000011231; OTTHUMT00000011232; OTTHUMT00000011233	YARS	tyrosyl-tRNA synthetase	chr1	-	Multiple_Complex	32775237	32818153	11.15	11.28	9.01	8.8	9.66	10.66
TC0300008912.hg.1	12.5	10.38	0.23	0.43	-4.35	1.53e-07	8.95e-05	NM_000532; NM_001178014; ENST00000251654; ENST00000459873; ENST00000462542; ENST00000462637; ENST00000465176; ENST00000465423; ENST00000466072; ENST00000468777; ENST00000469217; ENST00000471595; ENST00000473073; ENST00000474833; ENST00000475214; ENST00000478469; ENST00000482086; ENST00000483687; ENST00000484181; ENST00000490504; ENST00000494742; BC013768; BC053661; OTTHUMT00000357335; OTTHUMT0000…	PCCB	propionyl-CoA carboxylase beta subunit	chr3	+	Multiple_Complex	136250306	136337896	12.26	12.71	10.43	9.88	10.73	12.51
TC1000011585.hg.1	14.48	12.38	0.17	0.15	-4.31	8.18e-08	5.52e-05	NM_002079; ENST00000370508; ENST00000471741; ENST00000489349; BC000498; OTTHUMT00000049794; OTTHUMT00000049795; OTTHUMT00000049796	GOT1	glutamic-oxaloacetic transaminase 1, soluble	chr10	-	Multiple_Complex	99396870	99430773	14.5	14.47	12.37	12.23	12.53	14.19
TC1200012650.hg.1	13.44	11.34	0.07	0.42	-4.3	8.16e-07	0.0003	NM_004990; NR_106816; ENST00000262027; ENST00000447721; ENST00000537638; ENST00000545888; ENST00000546481; ENST00000546971; ENST00000547062; ENST00000547501; ENST00000547665; ENST00000548146; ENST00000548202; ENST00000548630; ENST00000548674; ENST00000548714; ENST00000548944; ENST00000549048; ENST00000549074; ENST00000549603; ENST00000549827; ENST00000550449; ENST00000551172; ENST00000551431; ENS…	MARS; MIR6758	methionyl-tRNA synthetase; microRNA 6758	chr12	+	Multiple_Complex	57487294	57517569	13.44	13.45	11.32	11.12	11.93	13.33
TC0500007681.hg.1	10.09	7.99	0.26	0.22	-4.28	4.29e-08	3.27e-05	NM_001205254; NM_001205255; NM_002538; ENST00000355237; ENST00000396442; ENST00000510666; ENST00000514370; ENST00000538151; BC029886; OTTHUMT00000216794; OTTHUMT00000369585; OTTHUMT00000369586; OTTHUMT00000369587; uc003jwu.3; uc021xzq.1	OCLN	occludin	chr5	+	Multiple_Complex	69492292	69558104	10.35	9.84	8.21	7.77	7.98	10.08
TC1000007838.hg.1	7.21	5.13	0.38	0.35	-4.23	7.38e-06	0.0017	ENST00000425765	AKR1B10P1	aldo-keto reductase family 1, member B10 pseudogene 1 [Source:HGNC Symbol;Acc:HGNC:45062]	chr10	+	Pseudogene	67750284	67751225	7.17	7.64	5.09	4.89	5.57	6.89
TC0300009397.hg.1	8.89	6.82	0.73	0.78	-4.2	0.0001	0.0136	ENST00000466500	PSAT1P4	phosphoserine aminotransferase 1 pseudogene 4 [Source:HGNC Symbol;Acc:HGNC:43990]	chr3	+	Pseudogene	166691187	166691712	9.47	8.98	5.87	7.4	6.91	8.03
TC0700007623.hg.1	11.07	9	0.57	0.71	-4.2	0.0001	0.0129	ENST00000450062	PSPHP1	phosphoserine phosphatase pseudogene 1 [Source:HGNC Symbol;Acc:HGNC:9578]	chr7	+	Multiple_Complex	55760243	55779163	11.11	11.03	8.52	8.92	9.9	10.09
TC1700008378.hg.1	12.11	10.05	0.27	0.55	-4.19	2.03e-06	0.0006	NM_138962; NM_170721; ENST00000284073; ENST00000322684; ENST00000416426; ENST00000442934; ENST00000577241; ENST00000579180; ENST00000579205; ENST00000579466; ENST00000579483; ENST00000579505; ENST00000579531; ENST00000579590; ENST00000581523; ENST00000581776; ENST00000582453; ENST00000582772; ENST00000583705; ENST00000583821; ENST00000584476; BC001526	MSI2	musashi RNA binding protein 2	chr17	+	Multiple_Complex	57255851	57684685	12.1	11.65	10.64	9.54	10	12.13
TC0500007050.hg.1	10.24	8.18	0.24	0.37	-4.18	4.05e-07	0.0002	NM_178140; ENST00000397559; ENST00000438447; ENST00000502489; ENST00000502824; ENST00000503961; ENST00000509256; ENST00000510285; ENST00000513184; ENST00000513490; ENST00000513852; ENST00000513910; ENST00000515115; OTTHUMT00000366608; OTTHUMT00000366610; OTTHUMT00000366611; OTTHUMT00000366613; OTTHUMT00000366614; OTTHUMT00000366615; OTTHUMT00000366688; OTTHUMT00000366689; OTTHUMT00000366690; OTTH…	PDZD2	PDZ domain containing 2	chr5	+	Multiple_Complex	31639410	32110932	10.48	10.24	8.81	8.19	8.17	10.01
TC0600007293.hg.1	12.79	10.73	0.6	0.45	-4.18	2.84e-05	0.0048	NM_003525; ENST00000377733; BC101653; BC101655; OTTHUMT00000040111	HIST1H2BI	histone cluster 1, H2bi	chr6	+	Coding	26272916	26273412	12.86	13.2	10.75	10.58	11.43	12.04
TC0600012827.hg.1	7.92	5.87	0.27	0.41	-4.13	1.49e-05	0.0029	NM_001024934; NM_001024935; NM_001024936; NM_003931; ENST00000265601; ENST00000359451; ENST00000368938; ENST00000392586; ENST00000392587; ENST00000392588; ENST00000392589; ENST00000419252; ENST00000444391; ENST00000447287; BC044591; OTTHUMT00000041783; OTTHUMT00000041784; OTTHUMT00000041785; OTTHUMT00000041786; OTTHUMT00000041787; OTTHUMT00000041788; OTTHUMT00000041789; uc003ptv.1; uc003ptw.1; uc…	WASF1	WAS protein family, member 1	chr6	-	Coding	110099819	110180004	8	7.49	6.31	5.49	5.84	7.9
TC0100014040.hg.1	10.08	8.04	0.13	0.28	-4.11	9.15e-08	6e-05	NM_001114172; NM_001303427; NM_001303428; NM_001303429; NM_003629; ENST00000262741; ENST00000372006; ENST00000420542; ENST00000423209; ENST00000425892; ENST00000488808; ENST00000493202; ENST00000540385; BC021622; OTTHUMT00000022166; OTTHUMT00000022167; OTTHUMT00000022168; OTTHUMT00000022169; OTTHUMT00000022170; OTTHUMT00000022171	PIK3R3	phosphoinositide-3-kinase, regulatory subunit 3 (gamma)	chr1	-	Multiple_Complex	46040140	46176495	10.1	9.93	7.71	8.07	8.25	10.19
TC0300006454.hg.1	7.61	5.58	0.18	0.54	-4.11	3.65e-07	0.0002	NM_001206955; NM_001206956; NM_175607; NM_175613; ENST00000397459; ENST00000397461; ENST00000418658; ENST00000422330; ENST00000427331; ENST00000427741; ENST00000430505; ENST00000434053; ENST00000438282; ENST00000455083; ENST00000473058; ENST00000473173; ENST00000473845; ENST00000475817; ENST00000480113; ENST00000484686; ENST00000490876; BC026119; OTTHUMT00000239236; OTTHUMT00000239237; OTTHUMT000…	CNTN4	contactin 4	chr3	+	Multiple_Complex	2098813	3057961	7.43	7.8	6.22	5.51	5.16	7.61
TC1500008840.hg.1	13.14	11.1	0.26	0.29	-4.11	7.34e-08	5.09e-05	NM_001301026; NM_003257; NM_175610; ENST00000346128; ENST00000356107; ENST00000400007; ENST00000400011; ENST00000462916; ENST00000473741; ENST00000485381; ENST00000495972; ENST00000545208; ENST00000558447; ENST00000561307; ENST00000614355; BC111712; OTTHUMT00000268237; OTTHUMT00000268241; OTTHUMT00000268242; OTTHUMT00000268243; OTTHUMT00000268244; OTTHUMT00000268245; OTTHUMT00000417263; OTTHUMT00…	TJP1	tight junction protein 1	chr15	-	Multiple_Complex	29699367	29968865	13.14	12.68	11.09	10.6	11.11	13.14
TC0300009843.hg.1	12.6	10.57	0.77	0.5	-4.09	0.0001	0.0146	NM_001114978; NM_001114979; NM_001114980; NM_001114981; NM_001114982; NM_003722; ENST00000264731; ENST00000320472; ENST00000354600; ENST00000392460; ENST00000392461; ENST00000392463; ENST00000418709; ENST00000434928; ENST00000437221; ENST00000440651; ENST00000449992; ENST00000456148; ENST00000460036; ENST00000486398; BC039815; OTTHUMT00000343865; OTTHUMT00000343866; OTTHUMT00000343867; OTTHUMT000…	TP63	tumor protein p63	chr3	+	Multiple_Complex	189631416	189897279	12.65	12.55	10.96	10.63	9.97	11.27
TC1700007204.hg.1	9.35	7.32	0.18	0.2	-4.09	2.19e-06	0.0007	NM_001033553; NM_001033554; NM_001033555; NM_001243438; NM_001243439; NM_152904; ENST00000261503; ENST00000395522; ENST00000395525; ENST00000395527; ENST00000395529; ENST00000395530; ENST00000413167; ENST00000467722; ENST00000472876; ENST00000492188; ENST00000578153; ENST00000578321; ENST00000579688; ENST00000580934; ENST00000581399; ENST00000581973; ENST00000582063; ENST00000582226; ENST00000582…	SPECC1	sperm antigen with calponin homology and coiled-coil domains 1	chr17	+	Multiple_Complex	20009336	20319026	9.35	9.34	7.33	7.3	7.65	9.65
TC0700011876.hg.1	13.44	11.41	0.52	0.6	-4.08	7.81e-05	0.0095	NM_001178075; NM_001178076; NM_001178077; NM_001673; NM_133436; NM_183356; ENST00000175506; ENST00000394308; ENST00000394309; ENST00000414884; ENST00000422745; ENST00000437628; ENST00000437657; ENST00000442734; ENST00000444334; ENST00000448127; ENST00000451771; ENST00000453600; ENST00000454046; ENST00000455086; ENST00000462436; ENST00000487714; ENST00000495255; BC008723; BC014621; OTTHUMT00000059…	ASNS	asparagine synthetase (glutamine-hydrolyzing)	chr7	-	Multiple_Complex	97852117	97872542	14.05	13.38	10.79	11.44	11.98	13.02
TC1000012454.hg.1	8.35	6.33	0.22	0.69	-4.06	2.85e-05	0.0048	NM_001098845; NM_001278923; NM_001278924; BC008813; BC073755; OTTHUMT00000476884; OTTHUMT00000476885; OTTHUMT00000476886; OTTHUMT00000476887	ANXA8L1; ANXA8	annexin A8-like 1; annexin A8	chr10	+	Multiple_Complex	46375590	46391784	8.59	8.14	5.89	6.26	7.23	8.33
TC0500012498.hg.1	11.5	9.49	0.7	0.4	-4.03	0.0001	0.0128	NM_001155; NM_001193544; ENST00000354546; ENST00000377751; ENST00000517486; ENST00000517677; ENST00000517707; ENST00000517757; ENST00000519610; ENST00000519644; ENST00000520054; ENST00000520378; ENST00000521512; ENST00000521749; ENST00000522664; ENST00000523164; ENST00000523714; BC017046; OTTHUMT00000377668; OTTHUMT00000377669; OTTHUMT00000377670; OTTHUMT00000377671; OTTHUMT00000377706; OTTHUMT00…	ANXA6	annexin A6	chr5	-	Multiple_Complex	151100706	151157882	11.45	11.56	9.83	9.03	9.54	10.29
TC0100009142.hg.1	10.53	8.53	0.43	0.96	-3.99	0.0003	0.0212	NM_001300985; NM_001300986; NM_001300987; NM_001300988; NM_001300989; NM_001300990; NM_021190; NR_125356; NR_125357; ENST00000370197; ENST00000370198; ENST00000426398; ENST00000459735; ENST00000460706; ENST00000462433; ENST00000476419; ENST00000476783; ENST00000482253; ENST00000492905; ENST00000609116; BC016582; OTTHUMT00000029452; OTTHUMT00000029453; OTTHUMT00000029454; OTTHUMT00000029455; OTTHU…	PTBP2	polypyrimidine tract binding protein 2	chr1	+	Multiple_Complex	96721605	96823738	10.59	10.45	9.52	8.5	7.6	11.26
TC1000012162.hg.1	11.58	9.58	0.3	0.85	-3.99	0.0002	0.0174	NM_000375; ENST00000368774; ENST00000368778; ENST00000368786; ENST00000368797; ENST00000420761; ENST00000462490; ENST00000464267; ENST00000465577; ENST00000470483; ENST00000484541; ENST00000616800; ENST00000622016; BC002573; OTTHUMT00000050929; OTTHUMT00000050930; OTTHUMT00000050931; OTTHUMT00000050932; OTTHUMT00000050934; OTTHUMT00000050935; OTTHUMT00000050936; OTTHUMT00000050937; OTTHUMT0000005…	UROS	uroporphyrinogen III synthase	chr10	-	Multiple_Complex	125784980	125823268	11.54	11.38	9.53	9.63	11.06	11.96
TC2200007495.hg.1	10.72	8.73	0.27	0.23	-3.98	2.21e-06	0.0007	NM_004599; NR_103834; ENST00000361204; ENST00000424354; ENST00000435061; ENST00000462539; ENST00000463741; ENST00000464119; ENST00000490262; ENST00000491541; ENST00000612482; BC051385; BC056158; OTTHUMT00000321956; OTTHUMT00000321957; OTTHUMT00000321958; OTTHUMT00000321959; OTTHUMT00000321960; OTTHUMT00000321961; OTTHUMT00000321962; OTTHUMT00000321963	SREBF2	sterol regulatory element binding transcription factor 2	chr22	+	Multiple_Complex	41833079	41907308	10.76	10.69	8.75	9.12	8.71	10.26
TC0100010621.hg.1	10.36	8.37	0.14	0.56	-3.97	1.55e-06	0.0005	NM_001300760; NM_139240; ENST00000367725; ENST00000367726; ENST00000367727; ENST00000460397; ENST00000488100; BC038410; OTTHUMT00000084062; OTTHUMT00000084063; OTTHUMT00000084064; OTTHUMT00000098124; OTTHUMT00000098125; uc001gik.3	C1orf105	chromosome 1 open reading frame 105	chr1	+	Multiple_Complex	172420688	172468831	10.37	10.35	7.82	8.37	8.94	10.6
TC0600014083.hg.1	15.8	13.83	0.39	0.58	-3.91	2.56e-05	0.0045	NM_021064; ENST00000359193; BC016677; OTTHUMT00000040137	HIST1H2AG	histone cluster 1, H2ag	chr6	+	Coding	27133038	27135292	15.84	16.14	13.83	13.84	14.83	15.36
TC1900010479.hg.1	10.35	8.39	0.32	0.02	-3.9	9.94e-07	0.0004	NM_001035516; NM_001126056; NM_001126057; NM_001126058; NM_001126059; NM_001190347; NM_001190348; NM_001190349; NM_001308380; NM_001308383; NM_033317; NR_033746; ENST00000339686; ENST00000392206; ENST00000402589; ENST00000408915; ENST00000414866; ENST00000418261; ENST00000419602; ENST00000424570; ENST00000429837; ENST00000434389; ENST00000436012; ENST00000443640; ENST00000447113; ENST00000450261;…	DMKN	dermokine	chr19	-	Multiple_Complex	35497217	35513658	10.39	10.57	8.36	8.39	8.39	9.94
TC0100009913.hg.1	11.29	9.33	0.29	0.54	-3.89	3.99e-06	0.0011	NM_001288607; NM_001288608; NM_019032; NM_025008; ENST00000271643; ENST00000369038; ENST00000369039; ENST00000369041; ENST00000483335; ENST00000489159; ENST00000622417; BC140800; BC144581; OTTHUMT00000084395; OTTHUMT00000084396; OTTHUMT00000084397; OTTHUMT00000084400	ADAMTSL4	ADAMTS like 4	chr1	+	Multiple_Complex	150549369	150560937	11.35	11.25	8.7	9.77	9.4	10.8
TC0100017491.hg.1	13.98	12.03	0.21	0.25	-3.88	3.56e-07	0.0002	NM_001008493; NM_018212; ENST00000284563; ENST00000358675; ENST00000366843; ENST00000366844; ENST00000391874; ENST00000483952; ENST00000497899; ENST00000498108; ENST00000612656; BC095481; OTTHUMT00000092060; OTTHUMT00000092061; OTTHUMT00000092062; OTTHUMT00000092063; OTTHUMT00000098791; OTTHUMT00000357426; OTTHUMT00000357427; OTTHUMT00000357429; OTTHUMT00000473709	ENAH	enabled homolog (Drosophila)	chr1	-	Multiple_Complex	225486832	225653143	13.99	13.98	12.14	12.03	11.66	14.34
TC0600011232.hg.1	15.52	13.56	0.46	0.34	-3.88	5.39e-07	0.0002	NM_005322; ENST00000331442; BC069101; BC101581; BC101583; OTTHUMT00000043371	HIST1H1B	histone cluster 1, H1b	chr6	-	Multiple_Complex	27866792	27867581	15.56	15.94	12.98	13.56	13.57	15.02
TC0500012302.hg.1	8.07	6.12	0.27	0.42	-3.87	1.86e-05	0.0035	NM_005471; ENST00000311337; ENST00000500692; ENST00000503229; ENST00000503794; ENST00000504139; ENST00000504424; ENST00000505689; ENST00000507107; ENST00000507559; ENST00000508177; ENST00000510194; ENST00000513454; ENST00000515747; BC012853; BC020769; BC022322; OTTHUMT00000251857; OTTHUMT00000370630; OTTHUMT00000370631; OTTHUMT00000370632; OTTHUMT00000370634; OTTHUMT00000370635; OTTHUMT0000037063…	GNPDA1	glucosamine-6-phosphate deaminase 1	chr5	-	Multiple_Complex	141991749	142013055	8.06	7.61	6.08	5.86	6.67	8.08
TC0600014287.hg.1	9.07	7.12	0.28	0.22	-3.87	6.07e-07	0.0003	NM_001075098; NM_005943; NR_033233; ENST00000340692; ENST00000373186; ENST00000373188; ENST00000373195; ENST00000425303; ENST00000432280; ENST00000473742; ENST00000487924; OTTHUMT00000040472; OTTHUMT00000040473; OTTHUMT00000040476; OTTHUMT00000040477; OTTHUMT00000040478; OTTHUMT00000040479; OTTHUMT00000357735; OTTHUMT00000357736	MOCS1	molybdenum cofactor synthesis 1	chr6	-	Multiple_Complex	39904165	39934551	8.9	9.05	7.14	7.1	7.5	9.44
TC0500008849.hg.1	9.58	7.65	0.13	0.18	-3.83	3.79e-07	0.0002	NM_032412; ENST00000261811; ENST00000504227; ENST00000509589; ENST00000509789; BC013643; BC023982; OTTHUMT00000251342; OTTHUMT00000372818; OTTHUMT00000372819; OTTHUMT00000372820	CYSTM1	cysteine-rich transmembrane module containing 1	chr5	+	Multiple_Complex	140174642	140282052	9.6	9.68	7.64	7.96	7.65	9.43
TC0700008263.hg.1	10.83	8.89	0.65	0.67	-3.83	0.0001	0.0119	NM_006716; ENST00000265728; ENST00000413643; ENST00000430279; ENST00000431138; ENST00000486925; ENST00000495067; ENST00000498144; ENST00000498726; BC036045; BC047693; OTTHUMT00000253678; OTTHUMT00000337968; OTTHUMT00000337969; OTTHUMT00000338034; OTTHUMT00000338057; OTTHUMT00000338058; OTTHUMT00000338060; OTTHUMT00000338061; uc003ujf.1	DBF4	DBF4 zinc finger	chr7	+	Multiple_Complex	87876216	87909541	10.3	10.75	9.59	8.86	8.26	11.59
TC0200007986.hg.1	11.06	9.12	0.15	0.16	-3.82	2.48e-07	0.0001	OTTHUMT00000334195	OR7E62P	olfactory receptor, family 7, subfamily E, member 62 pseudogene	chr2	+	Pseudogene	71055527	71056003	11.07	11.19	9.4	9.14	9.11	10.89
TC0800008183.hg.1	10.84	8.91	0.32	0.36	-3.82	2.48e-06	0.0008	NM_001126111; NM_004337; ENST00000297438; ENST00000451899; ENST00000520659; OTTHUMT00000375691; OTTHUMT00000375692; OTTHUMT00000375693	OSGIN2	oxidative stress induced growth inhibitor family member 2	chr8	+	Multiple_Complex	89901859	89927888	10.53	10.83	9.29	8.56	8.89	11.17
TC0700013584.hg.1	10.17	8.25	0.3	0.22	-3.8	6.51e-08	4.6e-05	NM_000786; NM_001146152; ENST00000003100; ENST00000422867; ENST00000450723; ENST00000482924; BC032322; OTTHUMT00000253812; OTTHUMT00000342054; OTTHUMT00000342055; OTTHUMT00000342058	CYP51A1	cytochrome P450, family 51, subfamily A, polypeptide 1	chr7	-	Multiple_Complex	92112149	92134803	10.22	10.12	8.23	8.04	8.48	10.68
TC1600009966.hg.1	11.04	9.12	0.27	0.68	-3.8	1.12e-05	0.0024	NM_024096; ENST00000319285; ENST00000565758; ENST00000567983; ENST00000568434; ENST00000568973; BC001344; OTTHUMT00000255553; OTTHUMT00000434615; OTTHUMT00000434616; OTTHUMT00000434617; OTTHUMT00000434618	DCTPP1	dCTP pyrophosphatase 1	chr16	-	Multiple_Complex	30423619	30430075	10.98	11.49	9.03	8.62	9.95	11.08
TC1900009133.hg.1	10.66	8.73	0.36	0.45	-3.8	3.29e-05	0.0053	NM_002695; ENST00000215587; ENST00000585838; ENST00000586215; ENST00000586746; ENST00000586817; ENST00000589737; ENST00000590060; ENST00000591709; ENST00000591767; ENST00000592597; ENST00000612655; ENST00000614705; ENST00000615234; ENST00000619917; BC004441; BC034144; OTTHUMT00000458043; OTTHUMT00000458044; OTTHUMT00000458045; OTTHUMT00000458046; OTTHUMT00000458047; OTTHUMT00000458048; OTTHUMT000…	POLR2E	polymerase (RNA) II (DNA directed) polypeptide E, 25kDa	chr19	-	Multiple_Complex	1086579	1095392	10.26	10.97	8.72	8.74	9.51	10.7
TC0200010889.hg.1	12.46	10.54	0.15	0.31	-3.79	6.26e-08	4.47e-05	ENST00000432228	HSPA9P1	heat shock protein family A (Hsp70) member 9 pseudogene 1 [Source:HGNC Symbol;Acc:HGNC:24915]	chr2	+	Pseudogene	221961737	221963765	12.47	12.71	10.54	10.09	10.68	12.45
TC0500008568.hg.1	9.67	7.75	0.72	0.83	-3.78	5.36e-05	0.0073	NM_001046; NM_001256461; NR_046207; ENST00000262461; ENST00000343225; ENST00000502849; ENST00000504416; ENST00000507791; ENST00000509205; ENST00000509616; ENST00000628403; BC144221; BC146839; OTTHUMT00000250972; OTTHUMT00000372404; OTTHUMT00000372405; OTTHUMT00000372406; OTTHUMT00000372407; OTTHUMT00000372408; OTTHUMT00000372471	SLC12A2	solute carrier family 12 (sodium/potassium/chloride transporter), member 2	chr5	+	Multiple_Complex	128083766	128189688	9.21	9.6	8.33	7.85	6.72	10.6
TC0500008698.hg.1	10.49	8.57	0.1	0.4	-3.78	1.92e-06	0.0006	NM_001289984; NM_001289985; NM_001308143; NM_015288; ENST00000282605; ENST00000361895; ENST00000395003; ENST00000402835; ENST00000430087; ENST00000431355; ENST00000453515; ENST00000470876; ENST00000512386; ENST00000515554; ENST00000612830; BC021962; OTTHUMT00000251168; OTTHUMT00000251169; OTTHUMT00000251170; OTTHUMT00000318540; OTTHUMT00000318542; OTTHUMT00000318543; OTTHUMT00000318544; OTTHUMT00…	JADE2	jade family PHD finger 2	chr5	+	Multiple_Complex	134524312	134583230	10.5	10.64	8.54	7.88	8.61	10.46
TC1000012478.hg.1	8.8	6.89	0.39	0.83	-3.77	1.63e-05	0.0031	ENST00000432120.1; OTTHUMT00000049474; uc057uzk.1	RP11-119K6.6	novel transcript	chr10	+	NonCoding	94577439	94611238	8.84	8.7	7.78	6.83	6.12	9.43
TC0100014434.hg.1	9.15	7.24	0.25	0.68	-3.75	8.74e-05	0.0103	ENST00000612883; uc057hfj.1	DLEU2_3	Deleted in lymphocytic leukemia 2 conserved region 3 [Source:RFAM;Acc:RF02107]	chr1	-	NonCoding	63549294	63549366	8.72	9.17	7.31	6.47	7.81	9.12
TC0200007035.hg.1	11.8	9.9	0.33	0.84	-3.75	5.43e-05	0.0074	NM_033505; ENST00000260585; ENST00000442141; ENST00000447170; ENST00000462301; ENST00000613142; BC021229; OTTHUMT00000324484; OTTHUMT00000324485; OTTHUMT00000324486; OTTHUMT00000324487	EPT1	ethanolaminephosphotransferase 1	chr2	+	Multiple_Complex	26308547	26395891	11.76	11.53	10.8	9.84	9.12	12.18
TC0100014276.hg.1	11.08	9.18	0.07	0.32	-3.74	8.25e-06	0.0019	NM_014762; ENST00000371269; ENST00000436604; ENST00000535035; BC004375; BC011669; OTTHUMT00000027680; OTTHUMT00000027681	DHCR24	24-dehydrocholesterol reductase	chr1	-	Multiple_Complex	54848465	54887248	11.19	11.09	9.19	9.06	9.67	11.06
TC1000012551.hg.1	8.05	6.15	0.13	0.16	-3.74	3.15e-08	2.52e-05	NM_001040084; NM_001271702; NM_001271703; ENST00000577813; ENST00000583874; ENST00000583911; ENST00000585281; ENST00000602877; ENST00000611843; BC004376; OTTHUMT00000476609; OTTHUMT00000476610; OTTHUMT00000476767; OTTHUMT00000476768	ANXA8	annexin A8	chr10	-	Multiple_Complex	47467993	47484158	8.28	8.03	6.42	6.14	6.16	8.07
TC0300009016.hg.1	14.27	12.37	0.31	0.75	-3.73	0.0002	0.0152	NM_001679; ENST00000286371; ENST00000462082; ENST00000465172; ENST00000466678; ENST00000475483; ENST00000482635; ENST00000484727; ENST00000486782; ENST00000487199; ENST00000495216; BC011835; OTTHUMT00000353218; OTTHUMT00000353219; OTTHUMT00000353220; OTTHUMT00000353221; OTTHUMT00000353224; OTTHUMT00000353225; OTTHUMT00000353226; OTTHUMT00000353227; OTTHUMT00000353306; OTTHUMT00000353307	ATP1B3	ATPase, Na+/K+ transporting, beta 3 polypeptide	chr3	+	Multiple_Complex	141876124	141926540	14.25	13.73	11.71	12.3	13.2	14.29
TC0400012551.hg.1	13.4	11.51	0.05	0.25	-3.71	3.07e-07	0.0002	NM_001012732; NM_001921; ENST00000357067; ENST00000438320; ENST00000500813; ENST00000503182; ENST00000503820; ENST00000503988; ENST00000507543; ENST00000507631; ENST00000508994; ENST00000509218; ENST00000509757; ENST00000510307; ENST00000510370; ENST00000512766; ENST00000513348; ENST00000513383; ENST00000514754; BC001286; BC088357; OTTHUMT00000361742; OTTHUMT00000361743; OTTHUMT00000361868; OTTHU…	DCTD	dCMP deaminase	chr4	-	Multiple_Complex	182890060	182917936	13.49	13.4	11.19	11.53	11.67	13.39
TC0500011056.hg.1	10.31	8.41	0.2	0.24	-3.71	2.18e-07	0.0001	NR_026578	LOC647859	occludin pseudogene	chr5	-	Multiple_Complex	71074203	71093193	10.65	10.27	8.42	7.99	8.41	10.34
TC0100009463.hg.1	9.61	7.72	0.7	0.39	-3.69	0.0002	0.0194	NR_103743; NR_103744; ENST00000416193; ENST00000420168; ENST00000428411; ENST00000435800	SLC16A1-AS1	SLC16A1 antisense RNA 1	chr1	+	NonCoding	112956415	113007648	9.64	9.58	7.77	8.03	7.27	8.4
TC1200011672.hg.1	9.52	7.63	0.47	0.94	-3.68	0.0002	0.0175	ENST00000623268; OTTHUMT00000407885; uc058sef.1	RP11-135F9.3	TEC	chr12	-	NonCoding	100032325	100034074	9.52	9.05	8.62	7.58	6.75	9.98
TC1700007976.hg.1	14.01	12.14	0.21	0.32	-3.67	3.95e-06	0.0011	NM_138387; NR_028581; NR_028582; ENST00000269097; ENST00000585361; ENST00000585962; ENST00000588558; ENST00000590253; ENST00000590639; ENST00000591696; ENST00000593115; BC002494; BC021574; OTTHUMT00000457675; OTTHUMT00000457676; OTTHUMT00000457677; OTTHUMT00000457678; OTTHUMT00000457679; OTTHUMT00000457680; OTTHUMT00000457681; OTTHUMT00000457682	G6PC3	glucose 6 phosphatase, catalytic, 3	chr17	+	Multiple_Complex	44070730	44076344	14.03	14	12.12	12.15	12.7	13.64
TC0700008265.hg.1	10.39	8.52	0.16	0.54	-3.66	1.61e-05	0.0031	NM_004194; NM_016351; NM_021721; NM_021722; NM_021723; ENST00000265727; ENST00000398201; ENST00000398203; ENST00000398204; ENST00000398209; ENST00000412441; ENST00000413139; ENST00000426930; ENST00000439864; ENST00000476330; ENST00000478920; BC125118; OTTHUMT00000268368; OTTHUMT00000268369; OTTHUMT00000268370; OTTHUMT00000268371; OTTHUMT00000268372; OTTHUMT00000268373; OTTHUMT00000268377; OTTHUMT…	ADAM22	ADAM metallopeptidase domain 22	chr7	+	Multiple_Complex	87934143	88202889	10.41	10.12	9.25	8.2	8.47	10.37
TC0800012173.hg.1	8.77	6.89	0.28	0.48	-3.66	1.51e-06	0.0005	NM_031308; ENST00000568225; ENST00000615648; OTTHUMT00000382675	EPPK1	epiplakin 1	chr8	-	Coding	143857319	143878464	8.74	8.52	6.93	6.37	7.33	9.08
TC1100011514.hg.1	9.81	7.95	0.36	0.49	-3.64	1.09e-05	0.0023	NM_001163817; NM_001360; ENST00000355527; ENST00000407721; ENST00000525137; ENST00000525346; ENST00000526780; ENST00000527316; ENST00000527452; ENST00000529990; ENST00000531364; ENST00000533800; ENST00000534701; ENST00000534795; BC000054; OTTHUMT00000394241; OTTHUMT00000394242; OTTHUMT00000394243; OTTHUMT00000394244; OTTHUMT00000394246; OTTHUMT00000394248; OTTHUMT00000394249; OTTHUMT00000394250; …	DHCR7	7-dehydrocholesterol reductase	chr11	-	Multiple_Complex	71428193	71452868	9.48	9.79	8	7.31	8.26	10.2
TC0100009621.hg.1	14.58	12.73	0.4	0.23	-3.6	3.45e-06	0.001	NM_006623; ENST00000369407; ENST00000369409; ENST00000462324; ENST00000469443; ENST00000482968; ENST00000493622; ENST00000496756; BC000303; BC001349; BC011262; OTTHUMT00000033464; OTTHUMT00000033465; OTTHUMT00000033466; OTTHUMT00000033467; OTTHUMT00000033468; OTTHUMT00000036399; OTTHUMT00000095702	PHGDH	phosphoglycerate dehydrogenase	chr1	+	Multiple_Complex	119659798	119744226	14.55	14.62	12.92	12.47	12.76	13.89
TC0700007968.hg.1	13.68	11.83	0.24	0.26	-3.6	7.54e-08	5.17e-05	NR_002206; NR_003580; ENST00000453092; ENST00000544802	GTF2IP1; GTF2IP4	general transcription factor IIi pseudogene 1; general transcription factor IIi, pseudogene 4	chr7	+	Multiple_Complex	73154924	73207296	13.69	13.81	11.87	11.38	11.8	13.34
TC0X00007704.hg.1	14.77	12.93	0.12	0.45	-3.6	1.67e-06	0.0006	NM_001866; ENST00000373335; ENST00000475465; ENST00000481445; BC018386; OTTHUMT00000058970; OTTHUMT00000058971; OTTHUMT00000058972	COX7B	cytochrome c oxidase subunit VIIb	chrX	+	Multiple_Complex	77899438	77908043	14.63	14.79	12.53	12.88	13.43	14.87
TC2000009259.hg.1	10.27	8.42	0.24	0.47	-3.6	4.55e-06	0.0012	NM_020967; ENST00000290231; ENST00000372291; BC140836; BC151133; OTTHUMT00000079559; OTTHUMT00000079560	NCOA5	nuclear receptor coactivator 5	chr20	-	Multiple_Complex	46060985	46089952	9.99	10.3	8.39	7.99	8.92	10.46
TC1700006638.hg.1	11	9.16	0.14	0.51	-3.59	1.88e-06	0.0006	NM_001257328; NM_001257329; NM_001257330; NM_001257331; NM_004313; NM_199004; NR_047516; ENST00000269260; ENST00000346341; ENST00000381488; ENST00000412477; ENST00000570718; ENST00000570739; ENST00000571206; ENST00000571428; ENST00000571791; ENST00000572457; ENST00000572497; ENST00000572782; ENST00000573886; ENST00000574502; ENST00000574888; ENST00000574954; ENST00000575131; ENST00000575877; ENST…	ARRB2	arrestin, beta 2	chr17	+	Multiple_Complex	4710489	4721500	10.81	11.01	9.21	8.58	9.58	11.07
TC1100008049.hg.1	14.66	12.83	0.54	0.48	-3.58	0.0002	0.0196	NM_001143985; NM_003860; ENST00000312175; ENST00000445560; ENST00000524628; ENST00000524663; ENST00000527348; ENST00000528648; ENST00000530204; ENST00000533166; BC005942; BC107702; OTTHUMT00000391340; OTTHUMT00000391341; OTTHUMT00000391342; OTTHUMT00000391343; OTTHUMT00000391344; OTTHUMT00000391345; OTTHUMT00000391346; OTTHUMT00000391347	BANF1	barrier to autointegration factor 1	chr11	+	Multiple_Complex	66002079	66004149	14.63	14.7	13.28	12.33	12.85	13.72
TC0600007380.hg.1	12.3	10.47	0.45	0.29	-3.56	3.36e-05	0.0053	NM_003511; NM_003520; ENST00000396980; ENST00000449538; ENST00000606613; ENST00000612898; ENST00000613174; BC069306; BC101411; BC101412; BC101413; BC112072; OTTHUMT00000040160; OTTHUMT00000043840; OTTHUMT00000471044; OTTHUMT00000471045	HIST1H2AL; HIST1H2BN	histone cluster 1, H2al; histone cluster 1, H2bn	chr6	+	Multiple_Complex	27837760	27865828	12.31	12.29	10.48	10.45	10.97	11.51
TC0300006462.hg.1	10.48	8.66	0.29	0.74	-3.54	0.0002	0.018	NM_001302946; NM_182916; ENST00000251607; ENST00000280591; ENST00000339437; ENST00000397779; ENST00000402675; ENST00000413000; ENST00000420393; ENST00000434583; ENST00000465998; ENST00000469632; ENST00000482311; BC012537; OTTHUMT00000314014; OTTHUMT00000314015; OTTHUMT00000314016; OTTHUMT00000337578; OTTHUMT00000337579; OTTHUMT00000337580; OTTHUMT00000337581; OTTHUMT00000337582; OTTHUMT0000033758…	TRNT1	tRNA nucleotidyl transferase, CCA-adding, 1	chr3	+	Multiple_Complex	3126916	3154190	10.46	10.22	9.94	8.67	8.65	10.81
TC1000007698.hg.1	9.28	7.46	0.29	0.1	-3.54	2.86e-07	0.0001	NM_018464; ENST00000333926; ENST00000464703; ENST00000488388; ENST00000489785; BC005962; BC007043; BC008474; BC059168; OTTHUMT00000048137; OTTHUMT00000048138; OTTHUMT00000048139; OTTHUMT00000048140	CISD1	CDGSH iron sulfur domain 1	chr10	+	Multiple_Complex	58269058	58289586	9.25	9.31	7.45	7.37	7.57	9.77
TC0100009870.hg.1	14.47	12.65	0.49	0.55	-3.53	6.02e-05	0.0079	NM_001034077; ENST00000578186; ENST00000613412; ENST00000614272; ENST00000618193; OTTHUMT00000477881; OTTHUMT00000477882; OTTHUMT00000477883; OTTHUMT00000477884	HIST2H4B; HIST2H4A	histone cluster 2, H4b; histone cluster 2, H4a	chr1	+	Coding	149832657	149839767	14.47	14.68	12.31	12.6	13.37	13.75
TC1900010016.hg.1	13.11	11.29	0.22	0.09	-3.53	1.34e-07	8e-05	NM_001170938; NM_001253389; NM_016368; NR_045573; NR_045574; ENST00000338128; ENST00000457269; ENST00000577820; ENST00000577916; ENST00000578352; ENST00000578963; ENST00000581672; ENST00000581800; ENST00000582287; ENST00000582770; ENST00000582811; ENST00000583309; ENST00000583534; ENST00000583816; BC018952; BC066902; OTTHUMT00000444468; OTTHUMT00000444469; OTTHUMT00000444470; OTTHUMT00000444471; …	ISYNA1	inositol-3-phosphate synthase 1	chr19	-	Multiple_Complex	18434388	18438301	13.08	13.39	11.39	11.21	11.28	12.96
TC1100010730.hg.1	7.91	6.09	0.37	0.35	-3.52	2.99e-05	0.005	NM_001302489; NM_001302490; NM_001302491; NM_001302492; NM_001610; ENST00000256997; ENST00000444355; ENST00000524769; ENST00000525230; ENST00000527256; ENST00000529444; ENST00000529663; ENST00000529788; ENST00000530453; ENST00000531004; ENST00000531547; ENST00000533929; ENST00000534448; ENST00000534752; BC003160; BC093010; OTTHUMT00000392022; OTTHUMT00000392023; OTTHUMT00000392024; OTTHUMT0000039…	ACP2	acid phosphatase 2, lysosomal	chr11	-	Multiple_Complex	47239302	47248906	7.95	7.49	6.13	5.69	6.38	8.23
TC0700006629.hg.1	12.4	10.59	0.13	0.32	-3.51	1.9e-06	0.0006	NM_003088; ENST00000382361; ENST00000405801; ENST00000444748; ENST00000447103; ENST00000473330; BC000521; BC006304; BC007948; BC007988; OTTHUMT00000207153; OTTHUMT00000324032; OTTHUMT00000324033; OTTHUMT00000324034; OTTHUMT00000324035	FSCN1	fascin actin-bundling protein 1	chr7	+	Multiple_Complex	5592805	5606656	12.18	12.38	10.35	10.55	10.97	12.43
TC1400007418.hg.1	10.79	8.98	0.06	0.69	-3.51	0.0006	0.0375	ENST00000554777	HSPE1P2	heat shock protein family E (Hsp10) member 1 pseudogene 2 [Source:HGNC Symbol;Acc:HGNC:20052]	chr14	+	Multiple_Complex	63601509	63601814	10.78	10.9	9.05	8.9	10.17	10.8
TC0200012652.hg.1	10.11	8.3	0.09	0.9	-3.5	0.0027	0.1006	NM_033109; ENST00000260604; ENST00000415374; ENST00000415489; ENST00000429805; ENST00000447944; ENST00000481066; ENST00000625249; BC053660; OTTHUMT00000251481; OTTHUMT00000325325; OTTHUMT00000325327; OTTHUMT00000325330; OTTHUMT00000326484; OTTHUMT00000326485	PNPT1	polyribonucleotide nucleotidyltransferase 1	chr2	-	Multiple_Complex	55634063	55693910	10.1	10.02	9.84	8.22	8.38	10.21
TC1700007241.hg.1	12.29	10.48	0.15	0.4	-3.5	5.55e-06	0.0014	ENST00000578585.1; OTTHUMT00000431344; uc060cqi.1	RP11-283C24.1	novel transcript	chr17	+	NonCoding	20788071	20789599	12.44	12.15	10.13	10.44	10.93	12.29
TC0600008764.hg.1	9.62	7.81	0.47	0.34	-3.49	3.17e-07	0.0002	NM_001242809; NM_001242811; NM_001242813; NM_001242814; NM_014942; ENST00000339746; ENST00000369408; ENST00000415924; ENST00000447838; ENST00000465722; ENST00000479572; ENST00000483473; ENST00000485637; ENST00000492158; ENST00000518150; ENST00000518253; ENST00000520458; ENST00000520793; ENST00000520839; ENST00000520886; ENST00000521004; ENST00000521240; ENST00000522441; ENST00000522705; ENST00000…	ANKRD6	ankyrin repeat domain 6	chr6	+	Multiple_Complex	89433170	89633834	9.4	9.6	7.84	7.23	7.79	10.29
TC1100012615.hg.1	13.19	11.39	0.21	0.25	-3.49	3.64e-07	0.0002	NM_024769; ENST00000448775; ENST00000527977; ENST00000529128; ENST00000530371; BC009371; OTTHUMT00000387542; OTTHUMT00000387544; OTTHUMT00000387545; OTTHUMT00000387546	CLMP	CXADR-like membrane protein	chr11	-	Multiple_Complex	123069865	123195299	13.03	13.16	11.65	11.15	11.37	13.44
TC1300006886.hg.1	8.1	6.3	0.37	0.13	-3.48	4.54e-06	0.0012	NM_000538; ENST00000255476; ENST00000472888; BC026088; OTTHUMT00000044521; OTTHUMT00000044522	RFXAP	regulatory factor X-associated protein	chr13	+	Multiple_Complex	36819202	36829603	8.13	7.45	6.3	6.18	6.44	8.07
TC0300012208.hg.1	16.65	14.85	0.16	0.2	-3.47	3.87e-07	0.0002	NM_198402; ENST00000383657; ENST00000469317; ENST00000471236; ENST00000480081; ENST00000493515; BC049369; BC060839	HACD2	3-hydroxyacyl-CoA dehydratase 2	chr3	-	Multiple_Complex	123490820	123585185	16.63	16.54	14.68	15.09	14.83	16.84
TC1800008828.hg.1	7.47	5.68	0.92	0.19	-3.47	0.0151	0.2508	hsa_circ_0008461	CCBE1	Jeck2013 ALT_ACCEPTOR, ALT_DONOR, coding, INTERNAL, intronic best transcript NM_133459	chr18	-	NonCoding	59653100	59653576	7.5	5.88	6	5.65	5.7	7.45
TC0600011134.hg.1	11.7	9.91	0.44	0.31	-3.46	1.76e-05	0.0033	NM_003539; ENST00000614247; BC128104; BC143045; OTTHUMT00000040085	HIST1H4D	histone cluster 1, H4d	chr6	-	Coding	26188710	26189076	11.65	11.81	9.93	9.57	10.19	10.98
TC0700011562.hg.1	9.92	8.13	0.23	0.18	-3.46	6.7e-08	4.71e-05	NM_031925; ENST00000417509; ENST00000431867; ENST00000439537; ENST00000440632; ENST00000460127; ENST00000465494; ENST00000465989; ENST00000480538; ENST00000480899; ENST00000484946; ENST00000485200; ENST00000486865; ENST00000490656; ENST00000493111; ENST00000493251; BC029487; BC051850; OTTHUMT00000344834; OTTHUMT00000344835; OTTHUMT00000344836; OTTHUMT00000344837; OTTHUMT00000344887; OTTHUMT000003…	TMEM120A	transmembrane protein 120A	chr7	-	Multiple_Complex	75986837	75994674	9.9	10.32	7.98	8.11	8.33	9.94
TC1100011050.hg.1	12.09	10.3	0.03	0.44	-3.45	6.12e-07	0.0003	NM_013402; NR_031729; ENST00000350997; ENST00000410394; ENST00000421879; ENST00000424501; ENST00000433932; ENST00000448607; ENST00000460649; ENST00000466716; ENST00000473263; ENST00000491310; ENST00000496123; ENST00000536991; ENST00000539419; ENST00000539999; ENST00000540767; ENST00000541683; ENST00000542506; ENST00000544309; ENST00000544696; ENST00000545245; ENST00000545405; ENST00000545986; BC0…	FADS1; MIR1908	fatty acid desaturase 1; microRNA 1908	chr11	-	Multiple_Complex	61799625	61829318	12.03	12.08	10.3	9.64	10.48	12.09
TC1500007860.hg.1	9.25	7.47	0.32	0.28	-3.45	4.62e-06	0.0012	NM_001289155; NM_001289156; NM_001289157; NM_002435; ENST00000323744; ENST00000352410; ENST00000535694; ENST00000561470; ENST00000562606; ENST00000562800; ENST00000563422; ENST00000563786; ENST00000564003; ENST00000564633; ENST00000564692; ENST00000565576; ENST00000566377; ENST00000566556; ENST00000567116; ENST00000567132; ENST00000567177; ENST00000567570; ENST00000568303; ENST00000568828; ENST00…	MPI	mannose phosphate isomerase	chr15	+	Multiple_Complex	74890005	74902219	9.23	9.6	7.35	7.47	7.89	8.96
TC1000010564.hg.1	9.11	7.33	0.64	0.26	-3.44	0.0002	0.0174	OTTHUMT00000478689; uc057tcg.1	CH17-360D5.3	novel transcript	chr10	-	NonCoding	47970043	47973496	9.03	8.61	7.61	7.31	7.1	9.87
TC1400007282.hg.1	11.1	9.32	0.49	0.75	-3.43	0.0001	0.0119	NM_018229; NR_026895; ENST00000261558; ENST00000431972; ENST00000554213; ENST00000554863; ENST00000554931; ENST00000555448; ENST00000556377; ENST00000556723; ENST00000556995; BC013174; OTTHUMT00000276922; OTTHUMT00000412915; OTTHUMT00000412916; OTTHUMT00000412917; OTTHUMT00000412918; OTTHUMT00000412919; OTTHUMT00000412920; OTTHUMT00000412921; OTTHUMT00000412922	AP5M1	adaptor-related protein complex 5, mu 1 subunit	chr14	+	Multiple_Complex	57268888	57298742	10.49	11.16	10.05	9.35	8.55	11.44
TC1600011513.hg.1	9.67	7.9	0.26	0.54	-3.41	3.65e-06	0.001	NM_001031827; NM_001039182; ENST00000330978; BC022832; BC130401; BC130403; BC137532; BC137534; BC144688; OTTHUMT00000433254; uc002dss.3	BOLA2; BOLA2B	bolA family member 2; bolA family member 2B	chr16	-	Multiple_Complex	29442905	29454964	9.41	9.94	7.89	7.36	8.44	9.66
TC1700006666.hg.1	7.4	5.64	0.3	0.34	-3.4	6.73e-06	0.0016	ENST00000413077; ENST00000570712; ENST00000571138; ENST00000623522; ENST00000413077.1; ENST00000570712.1; ENST00000571138.1; kosori.eAug10; OTTHUMT00000256424; OTTHUMT00000438987; OTTHUMT00000438988; OTTHUMT00000438989; uc060aaa.1; uc060aab.1; uc060aac.1; uc060aad.1	LOC101928000; AC012146.7; kosori	uncharacterized LOC101928000; Transcript Identified by AceView; novel transcript, antisense to ZNF232	chr17	+	NonCoding	5097303	5115004	7.05	7.64	5.61	5.66	6.22	7.44
TC0100015707.hg.1	14.69	12.93	0.41	0.55	-3.39	2.65e-05	0.0046	NM_003548; ENST00000579512; ENST00000612061; ENST00000621520; OTTHUMT00000477866; OTTHUMT00000477867; OTTHUMT00000477868	HIST2H4A; HIST2H4B	histone cluster 2, H4a; histone cluster 2, H4b	chr1	-	Multiple_Complex	149854045	149861210	14.71	14.9	12.49	12.86	13.57	14.11
TC0700010472.hg.1	13.28	11.52	0.2	0.42	-3.38	4.38e-06	0.0012	NM_001282757; NM_001282758; NM_001282759; NM_013293; ENST00000297071; ENST00000392502; ENST00000448549; ENST00000474586; ENST00000475970; ENST00000482395; ENST00000486934; ENST00000490942; ENST00000494255; ENST00000497730; ENST00000538367; ENST00000621813; BC017094; OTTHUMT00000250257; OTTHUMT00000327333; OTTHUMT00000327334; OTTHUMT00000327335; OTTHUMT00000327336; OTTHUMT00000327337; OTTHUMT00000…	TRA2A	transformer 2 alpha homolog (Drosophila)	chr7	-	Multiple_Complex	23504780	23532041	13.37	12.98	11.52	11.11	11.94	13.28
TC1200010702.hg.1	12.84	11.08	0.1	0.28	-3.38	5.33e-06	0.0013	NM_001031628; NM_001033873; ENST00000380103; ENST00000398453; ENST00000603798; ENST00000603838; ENST00000603864; ENST00000604188; ENST00000605426; ENST00000605627; BC008712; BC120965; BC120966; OTTHUMT00000469789; OTTHUMT00000469790; OTTHUMT00000469791; OTTHUMT00000469792; OTTHUMT00000469793; OTTHUMT00000469794; OTTHUMT00000469795; OTTHUMT00000469796	SMAGP	small cell adhesion glycoprotein	chr12	-	Multiple_Complex	51244558	51270890	12.83	12.85	11.08	11.07	11.56	12.68
TC1700007481.hg.1	9.65	7.89	0.09	0.3	-3.38	1.17e-06	0.0004	NM_001303542; NM_032932; NR_039877; ENST00000394744; ENST00000578148; ENST00000578694; ENST00000579485; ENST00000579589; ENST00000579908; ENST00000581280; ENST00000581460; ENST00000582009; ENST00000583755; ENST00000585058; ENST00000621161; BC093914; BC101517; OTTHUMT00000256195; OTTHUMT00000445577; OTTHUMT00000445578; OTTHUMT00000445579; OTTHUMT00000445580; OTTHUMT00000445581; OTTHUMT00000445582;…	RAB11FIP4; MIR4724	RAB11 family interacting protein 4 (class II); microRNA 4724	chr17	+	Multiple_Complex	31391624	31538217	9.65	9.5	7.86	7.63	8.22	9.64
TC0X00009341.hg.1	8.96	7.22	0.24	0.26	-3.36	5.55e-07	0.0002	NM_000109; NM_004006; NM_004009; NM_004010; NM_004011; NM_004012; NM_004013; NM_004014; NM_004015; NM_004016; NM_004017; NM_004018; NM_004019; NM_004020; NM_004021; NM_004022; NM_004023; ENST00000288447; ENST00000343523; ENST00000357033; ENST00000358062; ENST00000359836; ENST00000361471; ENST00000378677; ENST00000378680; ENST00000378702; ENST00000378705; ENST00000378707; ENST00000378723; ENST0000…	DMD	dystrophin	chrX	-	Multiple_Complex	31097677	33339609	9.25	8.93	7.5	6.98	7.2	8.78
TC2000008318.hg.1	11.93	10.18	0.15	0.27	-3.36	1.28e-06	0.0005	NM_017671; ENST00000217289; ENST00000378844; ENST00000478194; ENST00000536936; BC035882; BC040545; OTTHUMT00000077908; OTTHUMT00000077909; OTTHUMT00000077911; uc002wmr.3	FERMT1	fermitin family member 1	chr20	-	Multiple_Complex	6074845	6123544	12.08	11.93	10.36	9.84	10.21	11.77
TC0800006760.hg.1	15	13.26	0.28	0.09	-3.35	3.87e-06	0.0011	NM_001287742; NM_001287743; NM_001287744; NM_001287745; NM_001287747; NM_001287748; NM_001287749; NM_001287750; NM_001287751; NM_001287756; NM_004462; ENST00000220584; ENST00000443614; ENST00000446331; ENST00000525283; ENST00000525551; ENST00000525571; ENST00000525607; ENST00000525777; ENST00000525900; ENST00000525954; ENST00000527045; ENST00000528643; ENST00000528729; ENST00000528812; ENST000005…	FDFT1	farnesyl-diphosphate farnesyltransferase 1	chr8	+	Multiple_Complex	11795573	11839309	14.97	15.04	13.36	13.18	13.25	14.53
TC0900007663.hg.1	9.55	7.8	0.65	0.6	-3.35	0.0002	0.0176	NM_001098802; NM_032171; ENST00000277082; ENST00000376597; ENST00000376598; ENST00000415759; ENST00000424347; ENST00000447629; ENST00000459817; ENST00000476652; ENST00000487108; ENST00000498582; ENST00000536374; BC128058; OTTHUMT00000052766; OTTHUMT00000052767; OTTHUMT00000052768; OTTHUMT00000052769; OTTHUMT00000052770; OTTHUMT00000052771; OTTHUMT00000052772; OTTHUMT00000052773; OTTHUMT0000040232…	CEP78	centrosomal protein 78kDa	chr9	+	Multiple_Complex	78236062	78279690	9.47	9.05	8.63	7.76	7.47	10.31
TC1200007071.hg.1	6.62	4.87	0.3	0.77	-3.35	0.0083	0.1862	OTTHUMT00000474445; uc058lxm.1	RP11-268P4.6	novel transcript, sense intronic to ETNK1	chr12	+	NonCoding	22638464	22638943	6.59	6.1	6.18	4.74	4.99	6.65
TC1400007173.hg.1	8.36	6.62	0.18	0.34	-3.35	0.0002	0.0171	ENST00000555969.1; OTTHUMT00000411941; tawwobo.bAug10; uc059bpc.1	RP11-589M4.1; tawwobo	novel transcript antisense to GNPNAT1; Transcript Identified by AceView	chr14	+	NonCoding	52775237	52777740	8.36	8.55	7.2	6.6	6.64	8.19
TC1600009865.hg.1	14.2	12.45	0.38	0.4	-3.35	0.0061	0.1588	NM_001042483; NM_012385; ENST00000324873; ENST00000395641; ENST00000567646; BC002434; OTTHUMT00000254692; OTTHUMT00000430974; OTTHUMT00000430975	NUPR1	nuclear protein 1, transcriptional regulator	chr16	-	Multiple_Complex	28532708	28539174	14.2	14.19	12.43	12.46	13.14	13.54
TC0400009221.hg.1	15.49	13.75	0.03	0.28	-3.33	8.47e-08	5.67e-05	NM_001017369; NM_006745; ENST00000261507; ENST00000393766; ENST00000504317; ENST00000505270; ENST00000507013; BC010653; BC107879; OTTHUMT00000363880; OTTHUMT00000363881; OTTHUMT00000363882; OTTHUMT00000363883; OTTHUMT00000363884	MSMO1	methylsterol monooxygenase 1	chr4	+	Multiple_Complex	165327623	165343162	15.54	15.49	13.26	13.73	13.76	15.48
TC0500008544.hg.1	14.53	12.79	0.21	0.43	-3.33	1.41e-06	0.0005	NM_001198557; NM_005573; ENST00000261366; ENST00000395354; ENST00000460265; ENST00000463908; ENST00000472034; ENST00000492190; ENST00000494185; ENST00000504788; BC012295; BC103723; OTTHUMT00000250956; OTTHUMT00000259188; OTTHUMT00000259189; OTTHUMT00000259190; OTTHUMT00000259191; OTTHUMT00000259193; OTTHUMT00000371422; OTTHUMT00000371423	LMNB1	lamin B1	chr5	+	Multiple_Complex	126776623	126837020	14.35	14.5	12.39	12.77	13.24	14.77
TC0500011648.hg.1	13.03	11.29	0.1	0.25	-3.33	6.44e-08	4.58e-05	NM_001962; ENST00000333274; ENST00000504941; ENST00000505499; ENST00000509503; ENST00000510359; ENST00000611503; BC075054; BC075055; OTTHUMT00000250652; OTTHUMT00000370505; OTTHUMT00000370506; OTTHUMT00000370507; OTTHUMT00000370611; uc003kol.3	EFNA5	ephrin-A5	chr5	-	Multiple_Complex	107376889	107670895	13.04	12.92	11.29	10.86	11.3	13.12
TC0600011415.hg.1	6.89	5.15	0.43	0.39	-3.33	0.0008	0.0447	ENST00000539514.1; OTTHUMT00000401437; uc063nab.1	XXbac-BPG248L24.13	novel transcript	chr6	-	NonCoding	31293908	31301642	6.45	6.9	5.79	5.2	5.06	7.31
TC0700013363.hg.1	12.5	10.76	0.18	0.25	-3.33	1.79e-05	0.0034	NM_001202469; NM_001483; ENST00000322090; ENST00000415967; ENST00000437587; ENST00000446778; ENST00000456204; ENST00000464772; ENST00000470036; ENST00000472404; ENST00000487370; ENST00000497279; BC000732; BC001837; BC030821; OTTHUMT00000251524; OTTHUMT00000343274; OTTHUMT00000343275; OTTHUMT00000343276; OTTHUMT00000343278; OTTHUMT00000343279; OTTHUMT00000343280; OTTHUMT00000343281; OTTHUMT0000034…	GBAS	glioblastoma amplified sequence	chr7	+	Multiple_Complex	55964577	56000182	12.5	12.59	10.73	10.34	10.81	12.24
TC1700010859.hg.1	12.59	10.86	0.64	0.21	-3.33	0.0003	0.0246	NM_001128631; NM_001288654; NM_001288655; NM_024819; ENST00000310604; ENST00000342350; ENST00000452796; ENST00000588295; ENST00000588499; ENST00000592902; ENST00000593094; ENST00000614054; BC006472; BC006546; BC018132; BC033299; OTTHUMT00000449066; OTTHUMT00000449067; OTTHUMT00000449068; OTTHUMT00000449069; OTTHUMT00000449070; OTTHUMT00000449071	DCAKD	dephospho-CoA kinase domain containing	chr17	-	Multiple_Complex	45023338	45061109	12.67	12.53	11	10.88	10.6	11.5
TC1900007864.hg.1	13.5	11.76	0.22	0.29	-3.33	0.0001	0.0142	NM_001242597; NM_001242598; NM_032635; ENST00000222284; ENST00000392204; ENST00000392205; ENST00000477168; ENST00000593027; ENST00000595180; ENST00000595467; ENST00000596232; ENST00000599895; BC001118; OTTHUMT00000109466; OTTHUMT00000109467; OTTHUMT00000109468; OTTHUMT00000109469; OTTHUMT00000460431; OTTHUMT00000461451; OTTHUMT00000461452; OTTHUMT00000461453; OTTHUMT00000461454	TMEM147	transmembrane protein 147	chr19	+	Multiple_Complex	35545595	35547527	13.47	13.54	11.73	11.8	12.27	13.12
TC0400006994.hg.1	13.35	11.61	0.59	0.77	-3.32	8.78e-05	0.0103	NM_022346; NR_073124; ENST00000251496; ENST00000509719; ENST00000510063; ENST00000513226; ENST00000514176; BC068467; BC101476; OTTHUMT00000250375; OTTHUMT00000360238; OTTHUMT00000360239; OTTHUMT00000360240; OTTHUMT00000360241	NCAPG	non-SMC condensin I complex subunit G	chr4	+	Multiple_Complex	17810813	17844864	13.38	13.31	12.14	11.7	10.64	14.36
TC1400007440.hg.1	14.64	12.91	0.07	0.24	-3.32	1.24e-05	0.0025	NM_005956; ENST00000216605; ENST00000545908; ENST00000553391; ENST00000553405; ENST00000554057; ENST00000554353; ENST00000554677; ENST00000554739; ENST00000554768; ENST00000555252; ENST00000555709; ENST00000555858; ENST00000556284; ENST00000556771; ENST00000557370; ENST00000557539; BC009806; BC050420; OTTHUMT00000280636; OTTHUMT00000412167; OTTHUMT00000412168; OTTHUMT00000412169; OTTHUMT000004121…	MTHFD1	methylenetetrahydrofolate dehydrogenase (NADP+ dependent) 1, methenyltetrahydrofolate cyclohydrolase, formyltetrahydrofolate synthetase	chr14	+	Multiple_Complex	64388031	64463457	14.63	14.51	12.91	12.9	13.32	14.65
TC1500007699.hg.1	11.92	10.19	0.41	0.6	-3.32	2.7e-05	0.0046	NM_001281301; NM_004856; NM_138555; ENST00000260363; ENST00000352331; ENST00000395392; ENST00000558303; ENST00000558346; ENST00000558585; ENST00000559279; ENST00000559283; ENST00000559456; ENST00000559944; ENST00000560042; ENST00000560125; ENST00000561089; BC051826; OTTHUMT00000416675; OTTHUMT00000416676; OTTHUMT00000416677; OTTHUMT00000416678; OTTHUMT00000416679; OTTHUMT00000416681; OTTHUMT00000…	KIF23	kinesin family member 23	chr15	+	Multiple_Complex	69414246	69448427	11.95	11.89	10.7	10.26	9.51	12.62
TC1500010887.hg.1	8.86	7.13	0.07	0.55	-3.32	6.66e-07	0.0003	NM_017882; ENST00000249806; ENST00000538696; ENST00000563917; ENST00000564752; ENST00000564846; ENST00000565471; ENST00000566347; ENST00000567060; ENST00000569336; BC010849; BC013130; OTTHUMT00000257066; OTTHUMT00000419722; OTTHUMT00000419723; OTTHUMT00000419724; OTTHUMT00000419725; OTTHUMT00000419726; OTTHUMT00000419727; OTTHUMT00000419728; OTTHUMT00000419729; uc002arf.3	CLN6	ceroid-lipofuscinosis, neuronal 6, late infantile, variant	chr15	-	Multiple_Complex	68206992	68257211	8.86	8.82	7.15	6.17	7.11	8.96
TC0200015146.hg.1	12.06	10.33	0.15	0.66	-3.31	9.93e-05	0.0112	ENST00000453625	CACYBPP2	calcyclin binding protein pseudogene 2 [Source:HGNC Symbol;Acc:HGNC:45123]	chr2	-	Pseudogene	183607442	183608119	11.9	12.19	10.35	10.09	11.33	12.07
TC0500007729.hg.1	13.12	11.39	0.22	0.18	-3.31	4.03e-07	0.0002	NM_022132; ENST00000340941; ENST00000505435; ENST00000505787; ENST00000507169; ENST00000509358; ENST00000509539; ENST00000510895; ENST00000512218; ENST00000629193; BC014897; BC065027; OTTHUMT00000369243; OTTHUMT00000369244; OTTHUMT00000369245; OTTHUMT00000369334; OTTHUMT00000372624; OTTHUMT00000372625; OTTHUMT00000372626; OTTHUMT00000374683	MCCC2	methylcrotonoyl-CoA carboxylase 2	chr5	+	Multiple_Complex	71587288	71658704	13.35	13.11	11.37	11.1	11.44	12.9
TC1000009536.hg.1	11.8	10.07	0.12	0.32	-3.31	5.5e-07	0.0002	NM_004508; ENST00000381344; ENST00000427898; ENST00000429642; ENST00000482091; ENST00000491735; BC057827; OTTHUMT00000046406; OTTHUMT00000046407; OTTHUMT00000046408; OTTHUMT00000046409; OTTHUMT00000046410	IDI1	isopentenyl-diphosphate delta isomerase 1	chr10	-	Multiple_Complex	1039908	1056704	11.8	11.74	10.08	9.74	10.38	11.97
TC0200010634.hg.1	8.69	6.96	0.31	0.33	-3.3	8.06e-06	0.0018	ENST00000416092; ENST00000426801	MEAF6P1; PKP4P1	MYST/Esa1-associated factor 6 pseudogene 1 [Source:HGNC Symbol;Acc:HGNC:42660]; plakophilin 4 pseudogene 1 [Source:HGNC Symbol;Acc:HGNC:42661]	chr2	+	Multiple_Complex	209178804	209182018	8.67	8.39	7.52	7	6.92	9.01
TC1000008646.hg.1	9.5	7.77	0.5	0.12	-3.3	9.98e-05	0.0112	NR_026762	OLMALINC	oligodendrocyte maturation-associated long intergenic non-coding RNA	chr10	+	NonCoding	100373450	100395231	9.56	9.87	7.98	7.77	7.78	8.89
TC0600007374.hg.1	15.33	13.61	0.46	0.53	-3.29	0.0002	0.0179	NM_003509; ENST00000358739; BC112254; BC112256; OTTHUMT00000040152	HIST1H2AI	histone cluster 1, H2ai	chr6	+	Coding	27808121	27808701	15.3	15.36	13.08	13.61	14.14	14.54
TC0200009756.hg.1	10.43	8.71	0.01	0.28	-3.28	1.58e-06	0.0005	NM_001005476; NM_001304969; NM_001304970; NM_001304971; NM_003628; ENST00000389757; ENST00000389759; ENST00000411900; ENST00000421462; ENST00000426248; ENST00000452162; ENST00000457109; ENST00000462335; ENST00000479398; ENST00000480171; ENST00000481115; ENST00000483881; ENST00000486254; ENST00000492496; ENST00000494945; ENST00000495123; ENST00000628904; ENST00000629219; BC050308; OTTHUMT000003332…	PKP4	plakophilin 4	chr2	+	Multiple_Complex	158456880	158684050	10.43	10.45	8.72	8.44	8.99	10.43
TC1700010703.hg.1	7.62	5.91	0.33	0.37	-3.28	0.0061	0.1588	hsa_circ_0000764	NKIRAS2	Memczak2013 ANTISENSE, coding, INTERNAL, UTR3 best transcript NM_001001349	chr17	-	NonCoding	42024067	42024468	7.05	7.67	5.89	5.93	6.56	7.57
TC0100013949.hg.1	8.94	7.24	0.2	0.42	-3.26	1.34e-05	0.0027	NM_001024845; NM_001261380; NM_006934; NM_201649; NR_048548; NR_048549; ENST00000357730; ENST00000360584; ENST00000372306; ENST00000372307; ENST00000372310; ENST00000466926; ENST00000475075; ENST00000489764; ENST00000492434; ENST00000528803; ENST00000533007; OTTHUMT00000022825; OTTHUMT00000022826; OTTHUMT00000022827; OTTHUMT00000022828; OTTHUMT00000022829; OTTHUMT00000022830; OTTHUMT00000022831; …	SLC6A9	solute carrier family 6 (neurotransmitter transporter, glycine), member 9	chr1	-	Multiple_Complex	43991500	44031492	9.17	8.92	6.71	7.28	7.52	8.78
TC0200008259.hg.1	13.89	12.19	0.16	0.38	-3.26	1.16e-05	0.0024	NM_005911; ENST00000306434; ENST00000409017; ENST00000465151; ENST00000469221; ENST00000481412; ENST00000490878; BC001686; BC001854; OTTHUMT00000252491; OTTHUMT00000329407; OTTHUMT00000329408; OTTHUMT00000329411; OTTHUMT00000329412; OTTHUMT00000329413	MAT2A	methionine adenosyltransferase II, alpha	chr2	+	Multiple_Complex	85538978	85545280	13.87	13.77	12.2	12.17	12.85	14.09
TC1900009639.hg.1	11.5	9.8	0.18	0.34	-3.25	7.95e-06	0.0018	NM_001300887; NM_005498; ENST00000250244; ENST00000587069; ENST00000589348; ENST00000589571; ENST00000589684; ENST00000589809; ENST00000590923; ENST00000591240; ENST00000591676; ENST00000592285; BC003387; BC003612; BC005021; OTTHUMT00000452032; OTTHUMT00000452033; OTTHUMT00000452034; OTTHUMT00000452035; OTTHUMT00000452036; OTTHUMT00000452037; OTTHUMT00000452038; OTTHUMT00000452039; OTTHUMT0000045…	AP1M2	adaptor-related protein complex 1, mu 2 subunit	chr19	-	Multiple_Complex	10572671	10587315	11.3	11.66	9.79	9.81	10.39	11.52
TC0200015931.hg.1	7.54	5.84	0.19	0.47	-3.24	2.22e-05	0.004	NM_025243; ENST00000258403; ENST00000409287; ENST00000409456; ENST00000419059; ENST00000425817; ENST00000431622; ENST00000456524; ENST00000477697; BC032014; OTTHUMT00000256894; OTTHUMT00000331609; OTTHUMT00000331610; OTTHUMT00000331611; OTTHUMT00000331612; OTTHUMT00000331613; OTTHUMT00000331614; OTTHUMT00000331615	SLC19A3	solute carrier family 19 (thiamine transporter), member 3	chr2	-	Multiple_Complex	227685210	227718029	7.75	7.52	5.85	5.36	6.3	7.37
TC0600011224.hg.1	8.11	6.41	0.28	0.16	-3.24	2.43e-06	0.0007	NM_003519; ENST00000377401; OTTHUMT00000040153	HIST1H2BL	histone cluster 1, H2bl	chr6	-	Coding	27807444	27807931	8.12	8.09	6.58	6.27	6.4	7.63
TC1000012477.hg.1	11.84	10.16	0.72	0.49	-3.22	1.71e-05	0.0033	NM_001289067; NM_001289068; NM_001289069; NM_001289070; NM_001289071; NM_001289072; NM_001289073; NM_001289074; NM_001289075; NM_018063; ENST00000239026; ENST00000348459; ENST00000371332; ENST00000394036; ENST00000394045; ENST00000419900; ENST00000462057; ENST00000464030; ENST00000466552; ENST00000475263; ENST00000630929; OTTHUMT00000049475; OTTHUMT00000049477; OTTHUMT00000049478; OTTHUMT00000049…	HELLS	helicase, lymphoid-specific	chr10	+	Multiple_Complex	94501434	94602099	11.91	11.76	10.73	10.1	9.77	13.08
TC0200015555.hg.1	7.88	6.19	0.36	0.46	-3.21	3.22e-06	0.0009	ENST00000609146.1; OTTHUMT00000472818; uc061rwg.1	RP11-801F7.1	novel transcript	chr2	-	NonCoding	207753636	207761287	7.88	7.87	6.63	5.72	6.21	8.5
TC1600010792.hg.1	7.31	5.62	0.29	0.21	-3.21	1.77e-05	0.0033	NM_001289003; NM_015020; ENST00000393524; ENST00000538126; ENST00000564884; ENST00000567016; ENST00000568004; ENST00000568954; ENST00000574977; BC129927; OTTHUMT00000434137; OTTHUMT00000434138; OTTHUMT00000434139; OTTHUMT00000434140; OTTHUMT00000434141; OTTHUMT00000434142; OTTHUMT00000437827	PHLPP2	PH domain and leucine rich repeat protein phosphatase 2	chr16	-	Multiple_Complex	71637835	71724701	6.81	7.28	5.59	5.27	5.67	7.34
TC0200008236.hg.1	7.59	5.92	0.42	0.22	-3.2	5.13e-06	0.0013	NM_031283; ENST00000282111; ENST00000442813; ENST00000490744; ENST00000494519; BC058894; OTTHUMT00000252301; OTTHUMT00000329002; OTTHUMT00000329003; OTTHUMT00000329004	TCF7L1	transcription factor 7-like 1 (T-cell specific, HMG-box)	chr2	+	Multiple_Complex	85133410	85310388	7.13	7.97	5.94	5.53	5.9	7.63
TC0500008777.hg.1	13.26	11.58	0.47	0.5	-3.2	3.93e-05	0.0059	NM_005733; ENST00000394894; ENST00000502338; ENST00000503417; ENST00000504621; ENST00000508792; ENST00000511638; ENST00000513276; BC012999; OTTHUMT00000251272; OTTHUMT00000373080; OTTHUMT00000373081; OTTHUMT00000373082; OTTHUMT00000373083; OTTHUMT00000373084; OTTHUMT00000373085	KIF20A	kinesin family member 20A	chr5	+	Multiple_Complex	138178719	138187715	13.31	13.57	11.82	10.86	11.6	12.65
TC1200007144.hg.1	8	6.33	0.6	0.55	-3.2	5.71e-05	0.0076	OTTHUMT00000474502; uc058mep.1	RP11-582E3.6	novel transcript	chr12	+	NonCoding	27037100	27038960	8.05	7.82	6.97	5.88	6.26	8.96
TC1200011002.hg.1	7.98	6.31	0.25	0.36	-3.2	1.71e-06	0.0006	NM_001136051; NM_153377; ENST00000320743; ENST00000379141; ENST00000433272; ENST00000547329; ENST00000548968; ENST00000550304; ENST00000550825; ENST00000552267; ENST00000552646; BC126169; BC126171; OTTHUMT00000406622; OTTHUMT00000406623; OTTHUMT00000406624; OTTHUMT00000406625; OTTHUMT00000406626; OTTHUMT00000406628; OTTHUMT00000406629; OTTHUMT00000406630; OTTHUMT00000406631	LRIG3	leucine-rich repeats and immunoglobulin-like domains 3	chr12	-	Multiple_Complex	58872149	58920538	8.01	8.16	6.62	5.9	6.35	7.68
TC1400009481.hg.1	8.94	7.26	0.42	0.44	-3.2	5.31e-06	0.0013	NM_016445; ENST00000216446; ENST00000553387; ENST00000554395; ENST00000555803; ENST00000556532; ENST00000557388; BC001226; OTTHUMT00000412547; OTTHUMT00000412711; OTTHUMT00000412712; OTTHUMT00000412713; OTTHUMT00000412714; OTTHUMT00000412715	PLEK2	pleckstrin 2	chr14	-	Multiple_Complex	67386983	67412200	8.59	8.89	6.86	7.23	7.74	9.41
TC1500010715.hg.1	13.41	11.73	0.05	0.27	-3.2	1.24e-06	0.0004	NM_001211; ENST00000287598; ENST00000412359; ENST00000557848; ENST00000558715; ENST00000558972; ENST00000559414; ENST00000559461; ENST00000559733; ENST00000559772; ENST00000560120; BC018739; OTTHUMT00000252122; OTTHUMT00000418328; OTTHUMT00000418329; OTTHUMT00000418331; OTTHUMT00000418332; OTTHUMT00000418333; OTTHUMT00000418334; OTTHUMT00000418335; OTTHUMT00000418336; OTTHUMT00000418337	BUB1B	BUB1 mitotic checkpoint serine/threonine kinase B	chr15	+	Multiple_Complex	40161009	40221136	13.46	13.41	11.94	11.77	11.4	13.36
TC1000012553.hg.1	6.18	4.51	0.26	0.37	-3.19	9.18e-05	0.0107	OTTHUMT00000478685; OTTHUMT00000478686; OTTHUMT00000478687; OTTHUMT00000478688; uc031wfy.2; uc057tcd.1; uc057tce.1; uc057tcf.1	CH17-360D5.2	novel transcript	chr10	-	NonCoding	47908064	47991850	6.41	5.9	4.47	5.15	4.54	6.21
TC1200007499.hg.1	11.34	9.67	0.12	0.43	-3.19	1.27e-05	0.0026	NM_001143841; NM_001143842; NM_001143843; NM_024056; ENST00000256686; ENST00000429772; ENST00000449758; ENST00000546749; ENST00000547136; ENST00000547682; ENST00000548153; ENST00000548355; ENST00000548640; ENST00000548965; ENST00000549287; ENST00000549288; ENST00000550146; ENST00000550161; ENST00000550552; ENST00000551305; ENST00000551705; ENST00000552187; ENST00000552546; ENST00000552561; ENST00…	TMEM106C	transmembrane protein 106C	chr12	+	Multiple_Complex	47963547	47968878	11.22	11.46	9.26	9.64	10.13	11.34
TC1200011715.hg.1	9.48	7.8	0.36	0.83	-3.19	0.0064	0.1627	ENST00000550617	HSPE1P4	heat shock protein family E (Hsp10) member 1 pseudogene 4 [Source:HGNC Symbol;Acc:HGNC:49323]	chr12	-	Multiple_Complex	101873316	101873623	9.43	9.9	7.9	7.7	9.23	9.19
[truncated: 1,065 more rows]
