# Supplementary material for: Urothelial Cancer Associated 1 (UCA1) and miR-193 Are Two Non-coding RNAs Involved in Trophoblast Fusion and Placental Diseases
Source: Front Cell Dev Biol. 2021 May 13;9:633937. doi: 10.3389/fcell.2021.633937 (PMC8155540; doi:10.3389/fcell.2021.633937)
Supplement: Supplementary file 5 [file Table_2.xlsx]

## Sheet: ncRNAs
Supplementary Table S2: Non coding RNAs differentially expressed
Gene Symbol	ncRNA Class	Fold Change	P-value	FDR P-value
ZMIZ1-AS1	antisenseRNA	2.13	0.0028	0.1018
MAP3K14-AS1	antisenseRNA	2.16	0.001	0.0531
RP11-115D19.3	antisenseRNA	2.18	0.0066	0.165
TCONS_00011418	antisenseRNA	2.2	0.0001	0.0144
RP11-505E24.3	antisenseRNA	2.21	0.0003	0.0221
ADGRL3-AS1	antisenseRNA	2.28	0.0276	0.3322
RP11-386G11.3	antisenseRNA	2.33	0.0002	0.0183
RP11-785D18.3	antisenseRNA	2.75	0.0002	0.0153
EGFR-AS1	antisenseRNA	2.76	0.0009	0.0503
LOC101929140	antisenseRNA	2.86	0.0029	0.1047
JAZF1	antisenseRNA	3.13	0.0291	0.3397
IL10RB-AS1	antisenseRNA	3.14	5.32e-06	0.0013
SLC2A1-AS1	antisenseRNA	3.23	6.17e-06	0.0015
CTB-60B18.12	antisenseRNA	3.46	2.06e-06	0.0007
LOC101926943	antisenseRNA	5.2	2.55e-09	3.88e-06
RP11-420L9.5	antisenseRNA	7.6	1.61e-08	1.48e-05
AC006262.5	antisenseRNA	-5.57	3.4e-09	4.91e-06
LIMD1-AS1	antisenseRNA	-4.56	0.0331	0.3576
SLC16A1-AS1	antisenseRNA	-3.69	0.0002	0.0194
LOC101928000	antisenseRNA	-3.4	6.73e-06	0.0016
RP11-589M4.1	antisenseRNA	-3.35	0.0002	0.0171
NKIRAS2	antisenseRNA	-3.28	0.0061	0.1588
COX10-AS1	antisenseRNA	-3.12	5.63e-05	0.0076
RP11-229E13.4	antisenseRNA	-3	0.0326	0.3553
A2ML1-AS1	antisenseRNA	-2.91	8.81e-06	0.002
RP11-1079K10.4	antisenseRNA	-2.88	0.0044	0.1325
RP11-884K10.7	antisenseRNA	-2.84	0.0004	0.0268
RP11-415F23.3	antisenseRNA	-2.82	0.0396	0.386
FZD10-AS1	antisenseRNA	-2.66	0.0002	0.0163
LOC101929988	antisenseRNA	-2.65	0.0023	0.0919
ABALON	antisenseRNA	-2.63	0.0072	0.1722
TSNAX	antisenseRNA	-2.57	0.0418	0.3938
TMEM254-AS1	antisenseRNA	-2.41	7.44e-06	0.0017
TMEM194A	antisenseRNA	-2.37	0.0321	0.3533
RP11-354M1.2	antisenseRNA	-2.37	0.0116	0.2209
SCAF11	antisenseRNA	-2.36	0.013	0.2331
RAP2C-AS1	antisenseRNA	-2.3	0.0005	0.0335
PEBP1	antisenseRNA	-2.28	0.03	0.3442
PROSER2-AS1	antisenseRNA	-2.24	3e-05	0.005
RP11-513M16.8	antisenseRNA	-2.19	0.0372	0.3752
RP11-172H24.4	antisenseRNA	-2.13	5.04e-05	0.0071
HERC6	antisenseRNA	-2.11	0.0007	0.0436
CKMT2-AS1	antisenseRNA	-2.1	0.0142	0.2439
ATP2A3	antisenseRNA	-2.09	0.0125	0.229
STX18-AS1	antisenseRNA	-2.07	0.0003	0.0265
RP11-278C7.4	antisenseRNA	-2.07	0.0021	0.0858
FGD5-AS1	antisenseRNA	-2.05	0.0004	0.0267
RP11-421F16.3	antisenseRNA	-2.01	0.0002	0.0198
RP11-173P15.3	antisenseRNA	-2.01	0.0424	0.3958
RP11-49I11.4	sense intronicRNA	2.18	0.0043	0.131
RP11-727F15.13	sense intronicRNA	2.32	0.0031	0.108
RP11-35O15.2	sense intronicRNA	2.44	0.0011	0.0575
AC011330.13	sense intronicRNA	2.5	0.0036	0.1192
RP11-61L19.1	sense intronicRNA	2.55	8.26e-05	0.0098
RP11-373D23.2	sense intronicRNA	2.63	6.62e-05	0.0084
GRK5-IT1	sense intronicRNA	2.75	1.97e-06	0.0006
RP11-358B23.7	sense intronicRNA	2.77	4.3e-05	0.0063
RP11-73M11.3	sense intronicRNA	2.82	2.59e-05	0.0045
RP11-291I6.2	sense intronicRNA	2.83	8.21e-05	0.0098
RP11-325K4.3	sense intronicRNA	2.87	1.43e-05	0.0028
AC003104.1	sense intronicRNA	2.99	0.0002	0.0151
blara	sense intronicRNA	3.17	5.77e-06	0.0014
RP11-115H13.1	sense intronicRNA	-8.54	3.53e-09	4.94e-06
RP11-268P4.6	sense intronicRNA	-3.35	0.0083	0.1862
RP11-843B15.4	sense intronicRNA	-2.95	0.0029	0.1044
RP11-214K3.22	sense intronicRNA	-2.62	0.0011	0.0575
RP11-342K6.2	sense intronicRNA	-2.5	0.0011	0.0566
RP11-399C16.3	sense intronicRNA	-2.37	0.0013	0.0634
UCA1	lncRNA	3.76	2.19e-06	0.0007
MYCNUT	lncRNA	4.31	3.72e-09	5.15e-06
BLACAT1	lncRNA	2.23	0.0016	0.0748
CASC9	lncRNA	2.22	0.0077	0.1786
LINC00891	lncRNA	2.01	0.0051	0.1436
LINC01537	lncRNA	2.09	0.003	0.106
LINC01558	lncRNA	2.12	0.0032	0.1106
LINC01125	lncRNA	2.19	5.79e-05	0.0077
LINC00239	lncRNA	2.28	0.0002	0.0203
LINC01085	lncRNA	2.3	0.0059	0.1555
LINC01164	lncRNA	3.98	1.37e-07	8.14e-05
LINC01237	lncRNA	4.45	2.7e-07	0.0001
LINC01511	lncRNA	14.88	8.43e-13	1.63e-08
OLMALINC	lncRNA	-3.3	9.98e-05	0.0112
LINC00662	lncRNA	-2.56	0.003	0.106
LINC00479	lncRNA	-2.56	0.0002	0.0157
LINC01128	lncRNA	-2.39	2.45e-05	0.0043
LINC01300	lncRNA	-2.38	0.0001	0.0113
LINC01356	lncRNA	-2.35	0.0001	0.0133
LINC01399	lncRNA	-2.32	4.14e-06	0.0011
LINC00470	lncRNA	-2.17	0.0003	0.0221
LINC00997	lncRNA	-2.01	0.0041	0.1286
PRINS	lncRNA	-2.02	0.0039	0.1244
FTX1	lncRNA	-2.35	0.0161	0.2598
DLEU2	lncRNA	-2.02	7.04e-05	0.0088
MIR7641-2	miRNA	3.3	0.014	0.2423
MIR193B	miRNA	2.91	0.0008	0.0454
AC011313.1	miRNA	2.88	0.0003	0.0222
MIR4427	miRNA	2.78	0.0037	0.1213
MIR4514	miRNA	2.61	0.0003	0.0232
AC005037.1	miRNA	2.6	0.0005	0.0339
AC109351.1	miRNA	2.56	0.0193	0.2828
MIR6888	miRNA	2.54	8.24e-05	0.0098
AC110056.1	miRNA	2.51	0.0098	0.2029
MIR4454	miRNA	2.5	0.0125	0.229
MIR567	miRNA	2.45	0.0005	0.0353
AC145141.2	miRNA	2.37	0.0137	0.2394
AL163193.1	miRNA	2.33	0.0053	0.1465
AC005227.1	miRNA	2.32	0.0362	0.371
MIR7641-1	miRNA	2.3	0.0007	0.0441
AC067903.1	miRNA	2.15	0.0056	0.1517
MIR3941	miRNA	2.16	3.18e-05	0.0051
AC116533.1	miRNA	2.13	0.0308	0.3477
AC004053.2	miRNA	2.07	0.0022	0.088
AP000261.1	miRNA	2.04	0.0228	0.3047
MIR6780A	miRNA	2.04	0.0227	0.3038
MIR550A1	miRNA	2.05	0.0431	0.3979
AC138761.1	miRNA	2.03	0.0282	0.3357
MIR297	miRNA	2	0.0125	0.229
MIR544B	miRNA	-2.06	0.0023	0.0908
MIR518A2	miRNA	-2.15	0.006	0.1562
MIR1283-2	miRNA	-2.21	0.0435	0.3994
AC024995.1	miRNA	-2.2	0.0436	0.4
MIR301A	miRNA	-2.27	2.92e-05	0.0049
AL391730.2	miRNA	-2.37	0.0218	0.299
AL138744.1	miRNA	-2.38	0.0035	0.116
AC092038.1	miRNA	-2.46	0.0161	0.26
MIR4801	miRNA	-2.54	0.0012	0.0596
MIR519A1	miRNA	-2.72	0.0094	0.1989
AC005702.2	miRNA	-2.75	0.0013	0.0646
MIR518A1	miRNA	-2.85	0.0037	0.1202
MIR517B	miRNA	-2.85	0.0048	0.139
U91328.1	miRNA	-3.38	0.0272	0.3306
Z98744.2	miRNA	-3.47	0.0284	0.3366
AC069286.1	miRNA	-3.77	0.0062	0.1589
AL031777.1	miRNA	-3.87	0.0022	0.088
Z98744.3	miRNA	-3.98	0.0308	0.3474
AL049822.1	miRNA	-4.88	0.0349	0.3658
AC239868.3	miRNA	-8.84	0.0295	0.342
AC239868.2	miRNA	-9.69	0.0487	0.4175
MIR147B	miRNA*	28.94	8.33e-11	3.53e-07
MIR4632	miRNA*	8.93	6.38e-09	7.8e-06
MIR612	miRNA*	3.62	0.0019	0.0815
MIR621	miRNA*	3.51	3.66e-06	0.001
MIR6810	miRNA*	3.36	3.13e-06	0.0009
MIR936	miRNA*	3.35	5.99e-06	0.0015
MIR7641-2	miRNA*	3.02	0.009	0.1951
MIR7641-1	miRNA*	3.04	2.72e-05	0.0046
MIR365A	miRNA*	2.73	3.9e-06	0.0011
MIR7110	miRNA*	2.55	1.74e-06	0.0006
MIR1182	miRNA*	2.48	5.23e-05	0.0072
MIR455	miRNA*	2.45	0.0002	0.0211
MIR4454	miRNA*	2.3	0.0302	0.3452
MIR4680	miRNA*	2.16	0.0132	0.2344
MIR664A	miRNA*	2.04	0.0014	0.0664
MIR15A; MIR16-1; MIR3613	miRNA*	-2.02	7.04e-05	0.0088
MIR4709	miRNA*	-2.01	0.0027	0.1005
MIR7703	miRNA*	-2.01	0.0072	0.1721
MIR5009	miRNA*	-2.01	0.0026	0.099
MIR5087	miRNA*	-2.12	0.0008	0.047
MIR636	miRNA*	-2.16	4.69e-05	0.0067
MIR1292	miRNA*	-2.16	7.02e-05	0.0088
MIR128-1	miRNA*	-2.17	0.0089	0.1936
MIR6843	miRNA*	-2.22	0.0023	0.09
MIR484	miRNA*	-2.26	0.0002	0.0177
MIR6886	miRNA*	-2.27	9.38e-05	0.0108
MIR5006	miRNA*	-2.28	0.0048	0.139
MIR664B	miRNA*	-2.69	3.08e-05	0.005
MIR1244-1	miRNA*	-2.72	0.0165	0.2624
MIR1322	miRNA*	-2.91	1.05e-05	0.0022
MIR1244-2	miRNA*	-2.96	0.0175	0.2704
MIR4724	miRNA*	-3.38	1.17e-06	0.0004
MIR1908	miRNA*	-3.45	6.12e-07	0.0003
MIR6758	miRNA*	-4.3	8.16e-07	0.0003
NKIRAS2	circRNA	-3.28	0.0061	0.1588
PRH1-PRR4	circRNA	-3.02	8e-06	0.0018
TCONS_l2_00007550	circRNA	-2.68	1.05e-05	0.0023
TSNAX	circRNA	-2.57	0.0418	0.3938
TMEM194A	circRNA	-2.37	0.0321	0.3533
SCAF11	circRNA	-2.36	0.013	0.2331
PEBP1	circRNA	-2.28	0.03	0.3442
HERC6	circRNA	-2.11	0.0007	0.0436
ATP2A3	circRNA	-2.09	0.0125	0.229
LAPTM4A	circRNA	2.09	0.0234	0.3078
LOC728613; TCONS_l2_00023635	circRNA	2.1	0.0003	0.0248
TCONS_00011418	circRNA	2.2	0.0001	0.0144
JAZF1	circRNA	3.13	0.0291	0.3397
AXIN1	circRNA	3.19	0.0008	0.0459
