# Supplementary material for: Urothelial Cancer Associated 1 (UCA1) and miR-193 Are Two Non-coding RNAs Involved in Trophoblast Fusion and Placental Diseases
Source: Front Cell Dev Biol. 2021 May 13;9:633937. doi: 10.3389/fcell.2021.633937 (PMC8155540; doi:10.3389/fcell.2021.633937)
Supplement: Supplementary file 6 [file Table_3.xlsx]

## Sheet: Feuil1
Supplementary Table S3 Statistical Analysis of UCA1 inhibition effects in BewoA/B/C
Overall tests of univariate models								Tests of univariate effects								Post Hoc tests for Factor = CellType
Y Variable	Source	Type III SS	Df	Mean Sq.	F	Prob.		Y Variable	Source	Type III SS	Df	Mean Sq.	F	Prob.		Test	Y Variable	Group 1	Group 2	Mean Diff.	SE	q	Prob.
UCA1	Model	263.488	4	65.8719	3.51727	0.0176724		UCA1	CellType	206.322	2	103.161	5.50834	0.00897571		Student-Newman-Keuls	UCA1	BeWoC	BeWoA	-0.584583	1.24927	0.467939	0.742959
	Error	580.573	31	18.7281					Treatment	5.42926	1	5.42926	0.289898	0.594131					BeWoB	-3.75958	1.24927	3.00942	0.100564
	Total	844.06	35						Inhibition	159.831	1	159.831	8.53427	0.00644861				BeWoA	BeWoB	-3.175	1.24927	2.54148	0.0820691
Ki67	Model	105.856	4	26.4639	9.82842	2.96655e-05		Ki67	CellType	66.7273	2	33.3637	12.3909	0.000111038			Ki67	BeWoC	BeWoA	2.1725	0.473691	4.58633	0.00282928
	Error	83.4704	31	2.69259					Treatment	30.5778	1	30.5778	11.3563	0.00202661					BeWoB	3.32333	0.473691	7.01583	6.97914e-05
	Total	189.326	35						Inhibition	6.923	1	6.923	2.57113	0.118972				BeWoA	BeWoB	1.15083	0.473691	2.4295	0.0957864
CGA	Model	34.476	4	8.61901	4.48697	0.0056264		CGA	CellType	15.3474	2	7.67368	3.99484	0.0286013			CGA	BeWoC	BeWoA	-1.56	0.400093	3.89909	0.0255107
	Error	59.5478	31	1.9209					Treatment	12.3554	1	12.3554	6.43207	0.0164629					BeWoB	-1.55667	0.400093	3.89076	0.00982719
	Total	94.0239	35						Inhibition	2.6934	1	2.6934	1.40216	0.245363				BeWoA	BeWoB	0.00333333	0.400093	0.00833139	0.995337
SYNC1	Model	48.7388	4	12.1847	14.7742	7.34569e-07		SYNC1	CellType	5.7216	2	2.8608	3.46878	0.0437048			SYNC1	BeWoC	BeWoA	0.506667	0.262159	1.93267	0.18158
	Error	25.5665	31	0.824727					Treatment	25.7923	1	25.7923	31.2737	3.93069e-06					BeWoB	0.9925	0.262159	3.78587	0.0307402
	Total	74.3054	35						Inhibition	17.0353	1	17.0353	20.6557	7.8809e-05				BeWoA	BeWoB	0.485833	0.262159	1.8532	0.199683
BCL2	Model	22.0205	4	5.50512	17.1505	1.62272e-07		BCL2	CellType	4.4589	2	2.22945	6.94555	0.00321826			BCL2	BeWoC	BeWoA	0.555	0.163552	3.39342	0.0226146
	Error	9.95067	31	0.32099					Treatment	0.326667	1	0.326667	1.01769	0.320878					BeWoB	1.48333	0.163552	9.06951	1.14431e-06
	Total	31.9712	35						Inhibition	8.2134	1	8.2134	25.5878	1.81656e-05				BeWoA	BeWoB	0.928333	0.163552	5.67609	0.00035176
BAX	Model	104.274	4	26.0684	17.0765	1.69722e-07		BAX	CellType	18.2471	2	9.12356	5.97652	0.00637824			BAX	BeWoC	BeWoA	1.295	0.356671	3.6308	0.0152935
	Error	47.3236	31	1.52657					Treatment	31.6021	1	31.6021	20.7015	7.76911e-05					BeWoB	2.16333	0.356671	6.06535	0.000465861
	Total	151.597	35						Inhibition	44.2274	1	44.2274	28.9718	7.17015e-06				BeWoA	BeWoB	0.868333	0.356671	2.43455	0.0951289
MMP9	Model	16.0578	4	4.01444	4.08604	0.00896012		MMP9	CellType	3.42403	2	1.71202	1.74255	0.191787			MMP9	BeWoC	BeWoA	0.131667	0.286135	0.460156	0.74708
	Error	30.4568	31	0.982478					Treatment	15.1686	1	15.1686	15.4391	0.000444503					BeWoB	-0.0625	0.286135	0.218428	0.878254
	Total	46.5146	35						Inhibition	0.6534	1	0.6534	0.665053	0.421004				BeWoA	BeWoB	-0.194167	0.286135	0.678584	0.881301
INHA	Model	183.198	4	45.7996	35.6584	3.46369e-11		INHA	CellType	43.2631	2	21.6316	16.8418	1.11892e-05			INHA	BeWoC	BeWoA	-0.245833	0.327159	0.751418	0.598975
	Error	39.8163	31	1.2844					Treatment	164.484	1	164.484	128.063	1.54343e-12					BeWoB	0.895833	0.327159	2.73822	0.062005
	Total	223.015	35						Inhibition	10.0492	1	10.0492	7.82406	0.0087795				BeWoA	BeWoB	1.14167	0.327159	3.48964	0.0493065
Staistically signiifcant test are presented in red.
Cell type refers to BeWoA, BeWoB or BeWoC
Treatment refers to Forskolin treatment
Inhibition refers to UCA1 si-RNA inhibition
